# Supplementary material for: Decoupling between the genetic potential and the metabolic regulation and expression in microbial organic matter cleavage across microbiomes
Source: Microbiol Spectr. 2024 Mar 21;12(5):e03036-23. doi: 10.1128/spectrum.03036-23 (PMC11210215; doi:10.1128/spectrum.03036-23)
Supplement: Data Set S1 — Accession numbers for omics data set. [file spectrum.03036-23-s0001.xlsx]

## Sheet: Metagenome
sample	habitate	ecosystem
ERR315856	epi	Ocean
ERR315857	epi	Ocean
ERR315858	epi	Ocean
ERR315859	epi	Ocean
ERR315860	epi	Ocean
ERR315861	epi	Ocean
ERR315862	epi	Ocean
ERR315863	epi	Ocean
ERR318618	epi	Ocean
ERR318619	epi	Ocean
ERR318620	epi	Ocean
ERR318621	epi	Ocean
ERR588857	epi	Ocean
ERR594288	epi	Ocean
ERR594294	epi	Ocean
ERR594304	epi	Ocean
ERR594307	epi	Ocean
ERR594310	epi	Ocean
ERR594311	epi	Ocean
ERR594313	epi	Ocean
ERR594315	epi	Ocean
ERR594316	epi	Ocean
ERR594317	epi	Ocean
ERR594318	epi	Ocean
ERR594321	epi	Ocean
ERR594326	epi	Ocean
ERR594329	epi	Ocean
ERR594336	epi	Ocean
ERR594337	epi	Ocean
ERR594339	epi	Ocean
ERR594340	epi	Ocean
ERR594342	epi	Ocean
ERR594343	epi	Ocean
ERR594349	epi	Ocean
ERR598942	epi	Ocean
ERR598943	epi	Ocean
ERR598945	epi	Ocean
ERR598946	epi	Ocean
ERR598948	epi	Ocean
ERR598949	epi	Ocean
ERR598950	epi	Ocean
ERR598951	epi	Ocean
ERR598952	epi	Ocean
ERR598953	epi	Ocean
ERR598954	epi	Ocean
ERR598955	epi	Ocean
ERR598956	epi	Ocean
ERR598959	epi	Ocean
ERR598961	epi	Ocean
ERR598962	epi	Ocean
ERR598963	epi	Ocean
ERR598965	epi	Ocean
ERR598966	epi	Ocean
ERR598967	epi	Ocean
ERR598968	epi	Ocean
ERR598969	epi	Ocean
ERR598970	epi	Ocean
ERR598972	epi	Ocean
ERR598973	epi	Ocean
ERR598974	epi	Ocean
ERR598975	epi	Ocean
ERR598976	epi	Ocean
ERR598977	epi	Ocean
ERR598978	epi	Ocean
ERR598979	epi	Ocean
ERR598981	epi	Ocean
ERR598982	epi	Ocean
ERR598983	epi	Ocean
ERR598984	epi	Ocean
ERR598986	epi	Ocean
ERR598987	epi	Ocean
ERR598988	epi	Ocean
ERR598989	epi	Ocean
ERR598990	epi	Ocean
ERR598991	epi	Ocean
ERR598992	epi	Ocean
ERR598993	epi	Ocean
ERR598994	epi	Ocean
ERR598995	epi	Ocean
ERR598996	epi	Ocean
ERR598997	epi	Ocean
ERR598998	epi	Ocean
ERR599001	epi	Ocean
ERR599002	epi	Ocean
ERR599003	epi	Ocean
ERR599006	epi	Ocean
ERR599007	epi	Ocean
ERR599009	epi	Ocean
ERR599010	epi	Ocean
ERR599011	epi	Ocean
ERR599012	epi	Ocean
ERR599013	epi	Ocean
ERR599014	epi	Ocean
ERR599016	epi	Ocean
ERR599017	epi	Ocean
ERR599018	epi	Ocean
ERR599019	epi	Ocean
ERR599022	epi	Ocean
ERR599023	epi	Ocean
ERR599024	epi	Ocean
ERR599025	epi	Ocean
ERR599026	epi	Ocean
ERR599027	epi	Ocean
ERR599028	epi	Ocean
ERR599029	epi	Ocean
ERR599030	epi	Ocean
ERR599032	epi	Ocean
ERR599035	epi	Ocean
ERR599036	epi	Ocean
ERR599038	epi	Ocean
ERR599039	epi	Ocean
ERR599040	epi	Ocean
ERR599041	epi	Ocean
ERR599042	epi	Ocean
ERR599043	epi	Ocean
ERR599045	epi	Ocean
ERR599046	epi	Ocean
ERR599049	epi	Ocean
ERR599050	epi	Ocean
ERR599052	epi	Ocean
ERR599053	epi	Ocean
ERR599054	epi	Ocean
ERR599056	epi	Ocean
ERR599057	epi	Ocean
ERR599058	epi	Ocean
ERR599059	epi	Ocean
ERR599061	epi	Ocean
ERR599063	epi	Ocean
ERR599064	epi	Ocean
ERR599065	epi	Ocean
ERR599066	epi	Ocean
ERR599068	epi	Ocean
ERR599069	epi	Ocean
ERR599070	epi	Ocean
ERR599073	epi	Ocean
ERR599074	epi	Ocean
ERR599075	epi	Ocean
ERR599077	epi	Ocean
ERR599078	epi	Ocean
ERR599079	epi	Ocean
ERR599080	epi	Ocean
ERR599081	epi	Ocean
ERR599082	epi	Ocean
ERR599084	epi	Ocean
ERR599087	epi	Ocean
ERR599088	epi	Ocean
ERR599089	epi	Ocean
ERR599090	epi	Ocean
ERR599091	epi	Ocean
ERR599092	epi	Ocean
ERR599093	epi	Ocean
ERR599094	epi	Ocean
ERR599095	epi	Ocean
ERR599097	epi	Ocean
ERR599098	epi	Ocean
ERR599099	epi	Ocean
ERR599100	epi	Ocean
ERR599101	epi	Ocean
ERR599102	epi	Ocean
ERR599103	epi	Ocean
ERR599104	epi	Ocean
ERR599105	epi	Ocean
ERR599106	epi	Ocean
ERR599107	epi	Ocean
ERR599108	epi	Ocean
ERR599110	epi	Ocean
ERR599111	epi	Ocean
ERR599113	epi	Ocean
ERR599114	epi	Ocean
ERR599116	epi	Ocean
ERR599117	epi	Ocean
ERR599118	epi	Ocean
ERR599119	epi	Ocean
ERR599120	epi	Ocean
ERR599121	epi	Ocean
ERR599122	epi	Ocean
ERR599123	epi	Ocean
ERR599126	epi	Ocean
ERR599129	epi	Ocean
ERR599130	epi	Ocean
ERR599133	epi	Ocean
ERR599134	epi	Ocean
ERR599135	epi	Ocean
ERR599136	epi	Ocean
ERR599137	epi	Ocean
ERR599138	epi	Ocean
ERR599139	epi	Ocean
ERR599140	epi	Ocean
ERR599141	epi	Ocean
ERR599142	epi	Ocean
ERR599143	epi	Ocean
ERR599144	epi	Ocean
ERR599145	epi	Ocean
ERR599146	epi	Ocean
ERR599147	epi	Ocean
ERR599148	epi	Ocean
ERR599150	epi	Ocean
ERR599151	epi	Ocean
ERR599153	epi	Ocean
ERR599155	epi	Ocean
ERR599156	epi	Ocean
ERR599157	epi	Ocean
ERR599158	epi	Ocean
ERR599160	epi	Ocean
ERR599161	epi	Ocean
ERR599162	epi	Ocean
ERR599163	epi	Ocean
ERR599165	epi	Ocean
ERR599168	epi	Ocean
ERR599169	epi	Ocean
ERR599170	epi	Ocean
ERR599171	epi	Ocean
ERR599173	epi	Ocean
ERR599174	epi	Ocean
ERR599176	epi	Ocean
ERR598971	meso	Ocean
ERR599044	meso	Ocean
ERR598999	meso	Ocean
ERR594299	meso	Ocean
ERR594308	meso	Ocean
ERR598944	meso	Ocean
ERR598947	meso	Ocean
ERR598958	meso	Ocean
ERR598960	meso	Ocean
ERR598964	meso	Ocean
ERR598980	meso	Ocean
ERR598985	meso	Ocean
ERR599000	meso	Ocean
ERR599004	meso	Ocean
ERR599005	meso	Ocean
ERR599008	meso	Ocean
ERR599015	meso	Ocean
ERR599020	meso	Ocean
ERR599021	meso	Ocean
ERR599031	meso	Ocean
ERR599033	meso	Ocean
ERR599034	meso	Ocean
ERR599037	meso	Ocean
ERR599047	meso	Ocean
ERR599048	meso	Ocean
ERR599051	meso	Ocean
ERR599055	meso	Ocean
ERR599060	meso	Ocean
ERR599062	meso	Ocean
ERR599067	meso	Ocean
ERR599071	meso	Ocean
ERR599072	meso	Ocean
ERR599076	meso	Ocean
ERR599085	meso	Ocean
ERR599086	meso	Ocean
ERR599096	meso	Ocean
ERR599109	meso	Ocean
ERR599112	meso	Ocean
ERR599115	meso	Ocean
ERR599124	meso	Ocean
ERR599125	meso	Ocean
ERR599127	meso	Ocean
ERR599128	meso	Ocean
ERR599131	meso	Ocean
ERR599132	meso	Ocean
ERR599149	meso	Ocean
ERR599152	meso	Ocean
ERR599154	meso	Ocean
ERR599159	meso	Ocean
ERR599164	meso	Ocean
ERR599166	meso	Ocean
ERR599167	meso	Ocean
ERR599172	meso	Ocean
ERR599175	meso	Ocean
SRR3968777	bathy	Ocean
SRR3968770	bathy	Ocean
SRR3967905	bathy	Ocean
SRR3968061	bathy	Ocean
SRR3968063	bathy	Ocean
SRR3968062	bathy	Ocean
SRR3968060	bathy	Ocean
SRR3967700	bathy	Ocean
SRR3967699	bathy	Ocean
SRR3967690	bathy	Ocean
SRR3967558	bathy	Ocean
SRR3967319	bathy	Ocean
SRR3967025	bathy	Ocean
SRR3966130	bathy	Ocean
SRR3965676	bathy	Ocean
SRR3965592	bathy	Ocean
SRR3965875	bathy	Ocean
SRR3965874	bathy	Ocean
SRR3965647	bathy	Ocean
SRR3965758	bathy	Ocean
SRR3965809	bathy	Ocean
SRR3965873	bathy	Ocean
SRR3965585	bathy	Ocean
SRR3965586	bathy	Ocean
SRR3964650	bathy	Ocean
SRR3963982	bathy	Ocean
SRR3963658	bathy	Ocean
SRR3963622	bathy	Ocean
SRR3963805	bathy	Ocean
SRR3963804	bathy	Ocean
SRR3963571	bathy	Ocean
SRR3963457	bathy	Ocean
SRR3963498	bathy	Ocean
SRR3963458	bathy	Ocean
SRR3963599	bathy	Ocean
SRR3963456	bathy	Ocean
SRR3963449	bathy	Ocean
SRR3962777	bathy	Ocean
SRR3962680	bathy	Ocean
SRR3962772	bathy	Ocean
SRR3962773	bathy	Ocean
SRR3961936	bathy	Ocean
SRR3962293	bathy	Ocean
SRR3962771	bathy	Ocean
SRR3961935	bathy	Ocean
SRR3962508	bathy	Ocean
SRR3961906	bathy	Ocean
SRR3961604	bathy	Ocean
SRR3961047	bathy	Ocean
SRR3960684	bathy	Ocean
SRR3960579	bathy	Ocean
SRR3960581	bathy	Ocean
SRR3960580	bathy	Ocean
SRR3960575	bathy	Ocean
SRR3960576	bathy	Ocean
SRR3960578	bathy	Ocean
SRR3960572	bathy	Ocean
SRR3960577	bathy	Ocean
ERR414230	DK	Human gut
ERR414231	DK	Human gut
ERR414232	DK	Human gut
ERR414233	DK	Human gut
ERR414234	DK	Human gut
ERR414235	DK	Human gut
ERR414236	DK	Human gut
ERR414237	DK	Human gut
ERR414238	DK	Human gut
ERR414239	DK	Human gut
ERR414240	DK	Human gut
ERR414241	DK	Human gut
ERR414242	DK	Human gut
ERR414243	DK	Human gut
ERR414244	DK	Human gut
ERR414245	DK	Human gut
ERR414246	DK	Human gut
ERR414247	DK	Human gut
ERR414248	DK	Human gut
ERR414249	DK	Human gut
ERR414250	DK	Human gut
ERR414251	DK	Human gut
ERR414252	DK	Human gut
ERR414253	DK	Human gut
ERR414254	DK	Human gut
ERR414255	DK	Human gut
ERR414256	DK	Human gut
ERR414257	DK	Human gut
ERR414258	DK	Human gut
ERR414259	DK	Human gut
ERR414260	DK	Human gut
ERR414261	DK	Human gut
ERR414262	DK	Human gut
ERR414263	DK	Human gut
ERR414264	DK	Human gut
ERR414265	DK	Human gut
ERR414266	DK	Human gut
ERR414267	DK	Human gut
ERR414268	DK	Human gut
ERR414269	DK	Human gut
ERR414270	DK	Human gut
ERR414271	DK	Human gut
ERR414272	DK	Human gut
ERR414273	DK	Human gut
ERR414274	DK	Human gut
ERR414275	DK	Human gut
ERR414276	DK	Human gut
ERR414277	DK	Human gut
ERR414278	DK	Human gut
ERR414279	DK	Human gut
ERR414280	DK	Human gut
ERR414281	DK	Human gut
ERR414282	DK	Human gut
ERR414283	DK	Human gut
ERR414284	DK	Human gut
ERR414285	DK	Human gut
ERR414286	DK	Human gut
ERR414287	DK	Human gut
ERR414288	DK	Human gut
ERR414289	DK	Human gut
ERR414290	DK	Human gut
ERR414291	DK	Human gut
ERR414292	DK	Human gut
ERR414293	DK	Human gut
ERR414294	DK	Human gut
ERR414295	DK	Human gut
ERR414296	DK	Human gut
ERR414297	DK	Human gut
ERR414298	DK	Human gut
ERR414299	DK	Human gut
ERR414300	DK	Human gut
ERR414301	DK	Human gut
ERR414302	DK	Human gut
ERR414303	DK	Human gut
ERR414304	DK	Human gut
ERR414305	DK	Human gut
ERR414306	DK	Human gut
ERR414307	DK	Human gut
ERR414308	DK	Human gut
ERR414309	DK	Human gut
ERR414310	DK	Human gut
ERR414311	DK	Human gut
ERR414312	DK	Human gut
ERR414313	DK	Human gut
ERR414314	DK	Human gut
ERR414315	DK	Human gut
ERR414316	DK	Human gut
ERR414317	DK	Human gut
ERR414318	DK	Human gut
ERR414319	DK	Human gut
ERR414320	DK	Human gut
ERR414321	DK	Human gut
ERR414322	DK	Human gut
ERR414323	DK	Human gut
ERR414324	DK	Human gut
ERR414325	DK	Human gut
ERR414326	DK	Human gut
ERR414327	DK	Human gut
ERR414328	DK	Human gut
ERR414329	DK	Human gut
ERR414330	DK	Human gut
ERR414331	DK	Human gut
ERR414332	DK	Human gut
ERR414333	DK	Human gut
ERR414334	DK	Human gut
ERR414335	DK	Human gut
ERR414336	DK	Human gut
ERR414337	DK	Human gut
ERR414338	DK	Human gut
ERR414339	DK	Human gut
ERR414340	DK	Human gut
ERR414341	DK	Human gut
ERR414342	DK	Human gut
ERR414343	DK	Human gut
ERR414344	DK	Human gut
ERR414345	DK	Human gut
ERR414347	DK	Human gut
ERR414348	DK	Human gut
ERR414349	DK	Human gut
ERR414350	DK	Human gut
ERR414351	DK	Human gut
ERR414352	ES	Human gut
ERR414353	ES	Human gut
ERR414354	ES	Human gut
ERR414355	ES	Human gut
ERR414356	ES	Human gut
ERR414357	ES	Human gut
ERR414358	ES	Human gut
ERR414359	ES	Human gut
ERR414360	ES	Human gut
ERR414361	ES	Human gut
ERR414362	ES	Human gut
ERR414363	ES	Human gut
ERR414364	ES	Human gut
ERR414365	ES	Human gut
ERR414366	ES	Human gut
ERR414367	ES	Human gut
ERR414368	ES	Human gut
ERR414369	ES	Human gut
ERR414370	ES	Human gut
ERR414371	ES	Human gut
ERR414372	ES	Human gut
ERR414373	ES	Human gut
ERR414374	ES	Human gut
ERR414375	ES	Human gut
ERR414376	ES	Human gut
ERR414377	ES	Human gut
ERR414378	ES	Human gut
ERR414379	ES	Human gut
ERR414380	ES	Human gut
ERR414381	ES	Human gut
ERR414382	ES	Human gut
ERR414383	ES	Human gut
ERR414384	ES	Human gut
ERR414385	ES	Human gut
ERR414386	ES	Human gut
ERR414387	ES	Human gut
ERR414388	ES	Human gut
ERR414389	ES	Human gut
ERR414390	ES	Human gut
ERR414391	ES	Human gut
ERR414392	ES	Human gut
ERR414393	ES	Human gut
ERR414394	ES	Human gut
ERR414395	ES	Human gut
ERR414396	ES	Human gut
ERR414397	ES	Human gut
ERR414398	ES	Human gut
ERR414399	ES	Human gut
ERR414400	ES	Human gut
ERR414401	ES	Human gut
ERR414402	ES	Human gut
ERR414403	ES	Human gut
ERR414404	ES	Human gut
ERR414405	ES	Human gut
ERR414406	ES	Human gut
ERR414407	ES	Human gut
ERR414408	ES	Human gut
ERR414409	ES	Human gut
ERR414410	ES	Human gut
ERR414411	ES	Human gut
ERR414412	ES	Human gut
ERR414413	ES	Human gut
ERR414414	ES	Human gut
ERR414415	ES	Human gut
ERR414416	ES	Human gut
ERR414417	ES	Human gut
ERR414418	ES	Human gut
ERR414419	ES	Human gut
ERR414420	ES	Human gut
ERR414421	ES	Human gut
ERR414422	ES	Human gut
ERR414423	ES	Human gut
ERR414424	ES	Human gut
ERR414425	ES	Human gut
ERR414426	ES	Human gut
ERR414427	ES	Human gut
ERR414428	ES	Human gut
ERR414429	ES	Human gut
ERR414430	ES	Human gut
ERR414431	ES	Human gut
ERR414432	ES	Human gut
ERR414433	ES	Human gut
ERR414434	ES	Human gut
ERR414435	ES	Human gut
ERR414436	ES	Human gut
ERR414437	ES	Human gut
ERR414438	ES	Human gut
ERR414439	ES	Human gut
ERR414440	ES	Human gut
ERR414441	ES	Human gut
ERR414442	ES	Human gut
ERR414443	ES	Human gut
ERR414444	ES	Human gut
ERR414445	ES	Human gut
ERR414446	ES	Human gut
ERR414447	ES	Human gut
ERR414448	ES	Human gut
ERR414449	ES	Human gut
ERR414450	ES	Human gut
ERR414451	ES	Human gut
ERR414452	ES	Human gut
ERR414453	ES	Human gut
ERR414454	ES	Human gut
ERR414455	ES	Human gut
ERR414456	ES	Human gut
ERR414457	ES	Human gut
ERR414458	ES	Human gut
ERR414459	ES	Human gut
ERR414460	ES	Human gut
ERR414461	ES	Human gut
ERR414462	ES	Human gut
ERR414463	ES	Human gut
ERR414464	ES	Human gut
ERR414465	ES	Human gut
ERR414466	ES	Human gut
ERR414467	ES	Human gut
ERR414468	ES	Human gut
ERR414469	ES	Human gut
ERR414470	ES	Human gut
ERR414471	ES	Human gut
ERR414472	ES	Human gut
ERR414473	ES	Human gut
ERR414474	ES	Human gut
ERR414475	ES	Human gut
ERR414476	ES	Human gut
ERR414477	ES	Human gut
ERR414478	ES	Human gut
ERR414479	ES	Human gut
ERR414480	ES	Human gut
ERR414481	ES	Human gut
ERR414482	ES	Human gut
ERR414483	ES	Human gut
ERR414484	ES	Human gut
ERR414485	ES	Human gut
ERR414486	ES	Human gut
ERR414487	ES	Human gut
ERR414488	ES	Human gut
ERR414489	ES	Human gut
ERR414490	ES	Human gut
ERR414491	ES	Human gut
ERR414492	ES	Human gut
ERR414493	ES	Human gut
ERR414494	ES	Human gut
ERR414495	ES	Human gut
ERR414496	ES	Human gut
ERR414497	ES	Human gut
ERR414498	ES	Human gut
ERR414499	ES	Human gut
ERR414500	ES	Human gut
ERR414501	ES	Human gut
ERR414502	ES	Human gut
ERR414503	ES	Human gut
ERR414504	ES	Human gut
ERR414505	ES	Human gut
ERR414506	ES	Human gut
ERR414507	ES	Human gut
ERR414508	ES	Human gut
ERR414509	ES	Human gut
ERR414510	ES	Human gut
SRR1803285	US	Human gut
SRR1803287	US	Human gut
SRR1803289	US	Human gut
SRR1803290	US	Human gut
SRR1803320	US	Human gut
SRR1803333	US	Human gut
SRR1803339	US	Human gut
SRR1803344	US	Human gut
SRR1803355	US	Human gut
SRR1803357	US	Human gut
SRR1803358	US	Human gut
SRR1803365	US	Human gut
SRR1803776	US	Human gut
SRR1803779	US	Human gut
SRR1803820	US	Human gut
SRR1803838	US	Human gut
SRR1803850	US	Human gut
SRR1803854	US	Human gut
SRR1803862	US	Human gut
SRR1803864	US	Human gut
SRR1803873	US	Human gut
SRR1803877	US	Human gut
SRR1803879	US	Human gut
SRR1803881	US	Human gut
SRR1803883	US	Human gut
SRR1803887	US	Human gut
SRR1803892	US	Human gut
SRR1803896	US	Human gut
SRR1803897	US	Human gut
SRR1803903	US	Human gut
SRR1803906	US	Human gut
SRR1803916	US	Human gut
SRR1803917	US	Human gut
SRR1803918	US	Human gut
SRR1803920	US	Human gut
SRR1803921	US	Human gut
SRR1803925	US	Human gut
SRR1803993	US	Human gut
SRR1803998	US	Human gut
SRR1803999	US	Human gut
ERR1877752	Moist_tropical_forests	Surface soil
ERR1877851	Moist_tropical_forests	Surface soil
ERR1877852	Moist_tropical_forests	Surface soil
ERR1877660	Moist_tropical_forests	Surface soil
ERR1877661	Moist_tropical_forests	Surface soil
ERR1877935	Moist_tropical_forests	Surface soil
ERR1877936	Moist_tropical_forests	Surface soil
ERR1877703	Moist_tropical_forests	Surface soil
ERR1877704	Moist_tropical_forests	Surface soil
ERR1877707	Moist_tropical_forests	Surface soil
ERR1877708	Moist_tropical_forests	Surface soil
ERR1877778	Moist_tropical_forests	Surface soil
ERR1877777	Moist_tropical_forests	Surface soil
ERR1877655	Moist_tropical_forests	Surface soil
ERR1877654	Moist_tropical_forests	Surface soil
ERR1877915	Tropical_montane_forests	Surface soil
ERR1877711	Tropical_montane_forests	Surface soil
ERR1877700	Temperate_coniferous_forests	Surface soil
ERR1877751	Temperate_coniferous_forests	Surface soil
ERR1877809	Temperate_deciduous_forests	Surface soil
ERR1877698	Mediterrean	Surface soil
ERR1877797	Mediterrean	Surface soil
ERR1877658	Mediterrean	Surface soil
ERR1877792	Mediterrean	Surface soil
ERR1877784	Mediterrean	Surface soil
ERR1877811	Mediterrean	Surface soil
ERR1877812	Mediterrean	Surface soil
ERR1877853	Moist_tropical_forests	Surface soil
ERR1877916	Moist_tropical_forests	Surface soil
ERR1877917	Moist_tropical_forests	Surface soil
ERR1877918	Moist_tropical_forests	Surface soil
ERR1877919	Moist_tropical_forests	Surface soil
ERR1877920	Moist_tropical_forests	Surface soil
ERR1877821	Moist_tropical_forests	Surface soil
ERR1877822	Moist_tropical_forests	Surface soil
ERR1877823	Moist_tropical_forests	Surface soil
ERR1877824	Moist_tropical_forests	Surface soil
ERR1877825	Moist_tropical_forests	Surface soil
ERR1877798	Moist_tropical_forests	Surface soil
ERR1877799	Moist_tropical_forests	Surface soil
ERR1877800	Moist_tropical_forests	Surface soil
ERR1877801	Moist_tropical_forests	Surface soil
ERR1877802	Moist_tropical_forests	Surface soil
ERR1877837	Moist_tropical_forests	Surface soil
ERR1877838	Moist_tropical_forests	Surface soil
ERR1877839	Moist_tropical_forests	Surface soil
ERR1877840	Moist_tropical_forests	Surface soil
ERR1877686	Moist_tropical_forests	Surface soil
ERR1877687	Moist_tropical_forests	Surface soil
ERR1877688	Moist_tropical_forests	Surface soil
ERR1877685	Moist_tropical_forests	Surface soil
ERR1877689	Moist_tropical_forests	Surface soil
ERR1877899	Moist_tropical_forests	Surface soil
ERR1877900	Moist_tropical_forests	Surface soil
ERR1877901	Moist_tropical_forests	Surface soil
ERR1877902	Moist_tropical_forests	Surface soil
ERR1877830	Moist_tropical_forests	Surface soil
ERR1877831	Moist_tropical_forests	Surface soil
ERR1877832	Moist_tropical_forests	Surface soil
ERR1877833	Moist_tropical_forests	Surface soil
ERR1877834	Moist_tropical_forests	Surface soil
ERR1877835	Moist_tropical_forests	Surface soil
ERR1877669	Moist_tropical_forests	Surface soil
ERR1877670	Moist_tropical_forests	Surface soil
ERR1877671	Moist_tropical_forests	Surface soil
ERR1877668	Moist_tropical_forests	Surface soil
ERR1877672	Moist_tropical_forests	Surface soil
ERR1877678	Tropical_montane_forests	Surface soil
ERR1877679	Tropical_montane_forests	Surface soil
ERR1877681	Tropical_montane_forests	Surface soil
ERR1877682	Tropical_montane_forests	Surface soil
ERR1877683	Tropical_montane_forests	Surface soil
ERR1877684	Tropical_montane_forests	Surface soil
ERR1877680	Tropical_montane_forests	Surface soil
ERR1877779	Tropical_montane_forests	Surface soil
ERR1877780	Tropical_montane_forests	Surface soil
ERR1877782	Tropical_montane_forests	Surface soil
ERR1877781	Tropical_montane_forests	Surface soil
ERR1877895	Grasslands_and_shrublands	Surface soil
ERR1877896	Grasslands_and_shrublands	Surface soil
ERR1877897	Grasslands_and_shrublands	Surface soil
ERR1877898	Grasslands_and_shrublands	Surface soil
ERR1877816	Tropical_montane_forests	Surface soil
ERR1877817	Tropical_montane_forests	Surface soil
ERR1877818	Tropical_montane_forests	Surface soil
ERR1877819	Tropical_montane_forests	Surface soil
ERR1877820	Tropical_montane_forests	Surface soil
ERR1877769	Tropical_montane_forests	Surface soil
ERR1877770	Tropical_montane_forests	Surface soil
ERR1877771	Tropical_montane_forests	Surface soil
ERR1877773	Tropical_montane_forests	Surface soil
ERR1877774	Tropical_montane_forests	Surface soil
ERR1877772	Tropical_montane_forests	Surface soil
ERR1877803	Tropical_montane_forests	Surface soil
ERR1877804	Tropical_montane_forests	Surface soil
ERR1877805	Tropical_montane_forests	Surface soil
ERR1877806	Tropical_montane_forests	Surface soil
ERR1877807	Tropical_montane_forests	Surface soil
ERR1877871	Tropical_montane_forests	Surface soil
ERR1877872	Tropical_montane_forests	Surface soil
ERR1877873	Tropical_montane_forests	Surface soil
ERR1877874	Tropical_montane_forests	Surface soil
ERR1877768	Savannas	Surface soil
ERR1877827	Temperate_deciduous_forests	Surface soil
ERR1877795	Savannas	Surface soil
ERR1877796	Savannas	Surface soil
ERR1877925	Savannas	Surface soil
ERR1877926	Savannas	Surface soil
ERR1877761	Savannas	Surface soil
ERR1877860	Dry_tropical_forests	Surface soil
ERR1877861	Dry_tropical_forests	Surface soil
ERR1877883	Temperate_coniferous_forests	Surface soil
ERR1877884	Temperate_coniferous_forests	Surface soil
ERR1877905	Temperate_coniferous_forests	Surface soil
ERR1877906	Temperate_coniferous_forests	Surface soil
ERR1877728	Moist_tropical_forests	Surface soil
ERR1877879	Moist_tropical_forests	Surface soil
ERR1877880	Moist_tropical_forests	Surface soil
ERR1877701	Moist_tropical_forests	Surface soil
ERR1877894	Temperate_deciduous_forests	Surface soil
ERR1877934	Temperate_deciduous_forests	Surface soil
ERR1877913	Temperate_deciduous_forests	Surface soil
ERR1877715	Temperate_deciduous_forests	Surface soil
ERR1877789	Boreal_forests	Surface soil
ERR1877856	Boreal_forests	Surface soil
ERR1877710	Boreal_forests	Surface soil
ERR1877727	Boreal_forests	Surface soil
ERR1877854	Temperate_coniferous_forests	Surface soil
ERR1877862	Temperate_deciduous_forests	Surface soil
ERR1877922	Temperate_deciduous_forests	Surface soil
ERR1877721	Moist_tropical_forests	Surface soil
ERR1877885	Tropical_montane_forests	Surface soil
ERR1877717	Temperate_deciduous_forests	Surface soil
ERR1877929	Dry_tropical_forests	Surface soil
ERR1877757	Dry_tropical_forests	Surface soil
ERR1877758	Dry_tropical_forests	Surface soil
ERR1877907	Moist_tropical_forests	Surface soil
ERR1877786	Moist_tropical_forests	Surface soil
ERR1877836	Moist_tropical_forests	Surface soil
ERR1877886	Temperate_deciduous_forests	Surface soil
ERR1877887	Temperate_deciduous_forests	Surface soil
ERR1877659	Temperate_deciduous_forests	Surface soil
ERR1877697	Temperate_deciduous_forests	Surface soil
ERR1877829	Temperate_deciduous_forests	Surface soil
ERR1877738	Temperate_deciduous_forests	Surface soil
ERR1877870	Grasslands_and_shrublands	Surface soil
ERR1877876	Temperate_deciduous_forests	Surface soil
ERR1877923	Temperate_deciduous_forests	Surface soil
ERR1877765	Dry_tropical_forests	Surface soil
ERR1877790	Dry_tropical_forests	Surface soil
ERR1877791	Dry_tropical_forests	Surface soil
ERR1877842	Dry_tropical_forests	Surface soil
ERR1877849	Moist_tropical_forests	Surface soil
ERR1877850	Moist_tropical_forests	Surface soil
ERR1877865	Savannas	Surface soil
ERR1877866	Savannas	Surface soil
ERR1877726	Dry_tropical_forests	Surface soil
ERR1877878	Savannas	Surface soil
ERR1877735	Boreal_forests	Surface soil
ERR1877882	Temperate_deciduous_forests	Surface soil
ERR1877910	Temperate_deciduous_forests	Surface soil
ERR1877724	Temperate_deciduous_forests	Surface soil
ERR1877815	Temperate_deciduous_forests	Surface soil
ERR1877888	Boreal_forests	Surface soil
ERR1877653	Temperate_deciduous_forests	Surface soil
ERR1877775	Dry_tropical_forests	Surface soil
ERR1877914	Boreal_forests	Surface soil
ERR1877764	Temperate_coniferous_forests	Surface soil
ERR1877756	Mediterrean	Surface soil
ERR1877867	Temperate_deciduous_forests	Surface soil
ERR1877868	Moist_tropical_forests	Surface soil
ERR1877656	Moist_tropical_forests	Surface soil
ERR1877677	Mediterrean	Surface soil
ERR1877754	Mediterrean	Surface soil
ERR1877718	Moist_tropical_forests	Surface soil
ERR1877810	Moist_tropical_forests	Surface soil
ERR1877690	Moist_tropical_forests	Surface soil
ERR1877691	Moist_tropical_forests	Surface soil
ERR1877841	Savannas	Surface soil
ERR1877826	Southern_temperate_forests	Surface soil
ERR1877892	Moist_tropical_forests	Surface soil
ERR1877846	Moist_tropical_forests	Surface soil
ERR1877847	Moist_tropical_forests	Surface soil
ERR1877694	Temperate_deciduous_forests	Surface soil
ERR1877693	Temperate_deciduous_forests	Surface soil
ERR1877911	Southern_temperate_forests	Surface soil
ERR1877912	Southern_temperate_forests	Surface soil
ERR1877673	Southern_temperate_forests	Surface soil
ERR1877674	Southern_temperate_forests	Surface soil
ERR1877762	Southern_temperate_forests	Surface soil
ERR1877763	Southern_temperate_forests	Surface soil
ERR1877716	Southern_temperate_forests	Surface soil
ERR1877742	Southern_temperate_forests	Surface soil
ERR1877783	Southern_temperate_forests	Surface soil
ERR1877766	Southern_temperate_forests	Surface soil
ERR1877864	Southern_temperate_forests	Surface soil
ERR1877750	Moist_tropical_forests	Surface soil
ERR1877651	Moist_tropical_forests	Surface soil
ERR1877785	Moist_tropical_forests	Surface soil
ERR1877666	Moist_tropical_forests	Surface soil
ERR1877667	Moist_tropical_forests	Surface soil
ERR1877713	Temperate_coniferous_forests	Surface soil
ERR1877714	Temperate_coniferous_forests	Surface soil
ERR1877890	Boreal_forests	Surface soil
ERR1877891	Boreal_forests	Surface soil
ERR1877813	Boreal_forests	Surface soil
ERR1877787	Temperate_coniferous_forests	Surface soil
ERR1877788	Temperate_coniferous_forests	Surface soil
ERR1877931	Temperate_deciduous_forests	Surface soil
ERR1877932	Temperate_deciduous_forests	Surface soil
ERR1877733	Boreal_forests	Surface soil
ERR1877869	Temperate_deciduous_forests	Surface soil
ERR1877719	Temperate_deciduous_forests	Surface soil
ERR1877933	Temperate_deciduous_forests	Surface soil
ERR1877927	Temperate_deciduous_forests	Surface soil
ERR1877760	Temperate_coniferous_forests	Surface soil
ERR1877696	Boreal_forests	Surface soil
ERR1877748	Mediterrean	Surface soil
ERR1877747	Mediterrean	Surface soil
ERR1877843	Mediterrean	Surface soil
ERR1877844	Mediterrean	Surface soil
ERR1877908	Temperate_deciduous_forests	Surface soil
ERR1877930	Moist_tropical_forests	Surface soil
ERR1877759	Moist_tropical_forests	Surface soil
ERR1877664	Moist_tropical_forests	Surface soil
ERR1877665	Moist_tropical_forests	Surface soil
ERR1877855	Temperate_coniferous_forests	Surface soil
ERR1877875	Temperate_deciduous_forests	Surface soil
ERR1877881	Temperate_deciduous_forests	Surface soil
ERR1877732	Temperate_coniferous_forests	Surface soil
ERR1877692	Arctic_tundra	Surface soil
ERR1877650	Tropical_montane_forests	Surface soil
ERR1877903	Southern_temperate_forests	Surface soil
ERR1877767	Southern_temperate_forests	Surface soil
ERR1877893	Southern_temperate_forests	Surface soil
ERR1877741	Moist_tropical_forests	Surface soil
ERR1877857	Moist_tropical_forests	Surface soil
ERR1877858	Moist_tropical_forests	Surface soil
ERR1877663	Southern_temperate_forests	Surface soil
ERR1877676	Temperate_deciduous_forests	Surface soil
ERR1877848	Temperate_deciduous_forests	Surface soil
ERR1877657	Savannas	Surface soil
ERR1877722	Savannas	Surface soil
ERR1877793	Savannas	Surface soil
ERR1877745	Savannas	Surface soil
ERR1877776	Temperate_deciduous_forests	Surface soil
ERR1877744	Temperate_deciduous_forests	Surface soil
ERR1877814	Moist_tropical_forests	Surface soil
ERR1877695	Moist_tropical_forests	Surface soil
ERR1877730	Southern_temperate_forests	Surface soil
ERR1877924	Temperate_deciduous_forests	Surface soil
ERR1877828	Temperate_coniferous_forests	Surface soil
ERR1877889	Temperate_deciduous_forests	Surface soil
ERR1877794	Dry_tropical_forests	Surface soil
ERR1877675	Dry_tropical_forests	Surface soil
ERR1877863	Savannas	Surface soil
ERR1877749	Savannas	Surface soil
ERR1877739	Moist_tropical_forests	Surface soil
ERR1877845	Boreal_forests	Surface soil
ERR1877928	Boreal_forests	Surface soil
ERR1877652	Boreal_forests	Surface soil
ERR1877746	Boreal_forests	Surface soil
ERR1877743	Temperate_coniferous_forests	Surface soil
ERR1877808	Temperate_coniferous_forests	Surface soil
ERR1877662	Temperate_coniferous_forests	Surface soil
ERR1877904	Moist_tropical_forests	Surface soil
ERR1877859	Moist_tropical_forests	Surface soil
ERR1877753	Southern_temperate_forests	Surface soil
ERR1877909	Southern_temperate_forests	Surface soil
ERR1877699	Southern_temperate_forests	Surface soil
ERR1877937	Southern_temperate_forests	Surface soil
ERR1877706	Southern_temperate_forests	Surface soil
ERR1877755	Mediterrean	Surface soil
ERR1877712	Mediterrean	Surface soil

## Sheet: metatranscriptome
sample	ecosystem	description
ERR3586677	ocean	metatranscriptomes of marine micobiome collected from 5m-500m
ERR3586678	ocean	metatranscriptomes of marine micobiome collected from 5m-500m
ERR3586679	ocean	metatranscriptomes of marine micobiome collected from 5m-500m
ERR3586680	ocean	metatranscriptomes of marine micobiome collected from 5m-500m
ERR3586681	ocean	metatranscriptomes of marine micobiome collected from 5m-500m
ERR3586682	ocean	metatranscriptomes of marine micobiome collected from 5m-500m
ERR3586683	ocean	metatranscriptomes of marine micobiome collected from 5m-500m
ERR3586684	ocean	metatranscriptomes of marine micobiome collected from 5m-500m
ERR3586685	ocean	metatranscriptomes of marine micobiome collected from 5m-500m
ERR3586686	ocean	metatranscriptomes of marine micobiome collected from 5m-500m
ERR3586687	ocean	metatranscriptomes of marine micobiome collected from 5m-500m
ERR3586688	ocean	metatranscriptomes of marine micobiome collected from 5m-500m
ERR3586689	ocean	metatranscriptomes of marine micobiome collected from 5m-500m
ERR3586690	ocean	metatranscriptomes of marine micobiome collected from 5m-500m
ERR3586691	ocean	metatranscriptomes of marine micobiome collected from 5m-500m
ERR3586692	ocean	metatranscriptomes of marine micobiome collected from 5m-500m
ERR3586693	ocean	metatranscriptomes of marine micobiome collected from 5m-500m
ERR3586694	ocean	metatranscriptomes of marine micobiome collected from 5m-500m
ERR3586695	ocean	metatranscriptomes of marine micobiome collected from 5m-500m
ERR3586696	ocean	metatranscriptomes of marine micobiome collected from 5m-500m
ERR3586697	ocean	metatranscriptomes of marine micobiome collected from 5m-500m
ERR3586698	ocean	metatranscriptomes of marine micobiome collected from 5m-500m
ERR3586699	ocean	metatranscriptomes of marine micobiome collected from 5m-500m
ERR3586700	ocean	metatranscriptomes of marine micobiome collected from 5m-500m
ERR3586701	ocean	metatranscriptomes of marine micobiome collected from 5m-500m
ERR3586702	ocean	metatranscriptomes of marine micobiome collected from 5m-500m
ERR3586703	ocean	metatranscriptomes of marine micobiome collected from 5m-500m
ERR3586704	ocean	metatranscriptomes of marine micobiome collected from 5m-500m
ERR3586705	ocean	metatranscriptomes of marine micobiome collected from 5m-500m
ERR3586706	ocean	metatranscriptomes of marine micobiome collected from 5m-500m
ERR3586707	ocean	metatranscriptomes of marine micobiome collected from 5m-500m
ERR3586708	ocean	metatranscriptomes of marine micobiome collected from 5m-500m
ERR3586709	ocean	metatranscriptomes of marine micobiome collected from 5m-500m
ERR3586710	ocean	metatranscriptomes of marine micobiome collected from 5m-500m
ERR3586711	ocean	metatranscriptomes of marine micobiome collected from 5m-500m
ERR3586712	ocean	metatranscriptomes of marine micobiome collected from 5m-500m
ERR3586713	ocean	metatranscriptomes of marine micobiome collected from 5m-500m
ERR3586714	ocean	metatranscriptomes of marine micobiome collected from 5m-500m
ERR3586715	ocean	metatranscriptomes of marine micobiome collected from 5m-500m
ERR3586716	ocean	metatranscriptomes of marine micobiome collected from 5m-500m
ERR3586717	ocean	metatranscriptomes of marine micobiome collected from 5m-500m
ERR3586718	ocean	metatranscriptomes of marine micobiome collected from 5m-500m
ERR3586719	ocean	metatranscriptomes of marine micobiome collected from 5m-500m
ERR3586720	ocean	metatranscriptomes of marine micobiome collected from 5m-500m
ERR3586721	ocean	metatranscriptomes of marine micobiome collected from 5m-500m
ERR3586722	ocean	metatranscriptomes of marine micobiome collected from 5m-500m
ERR3586723	ocean	metatranscriptomes of marine micobiome collected from 5m-500m
ERR3586724	ocean	metatranscriptomes of marine micobiome collected from 5m-500m
ERR3586725	ocean	metatranscriptomes of marine micobiome collected from 5m-500m
ERR3586726	ocean	metatranscriptomes of marine micobiome collected from 5m-500m
ERR3586727	ocean	metatranscriptomes of marine micobiome collected from 5m-500m
ERR3586728	ocean	metatranscriptomes of marine micobiome collected from 5m-500m
ERR3586729	ocean	metatranscriptomes of marine micobiome collected from 5m-500m
ERR3586730	ocean	metatranscriptomes of marine micobiome collected from 5m-500m
ERR3586731	ocean	metatranscriptomes of marine micobiome collected from 5m-500m
ERR3586732	ocean	metatranscriptomes of marine micobiome collected from 5m-500m
ERR3586733	ocean	metatranscriptomes of marine micobiome collected from 5m-500m
ERR3586734	ocean	metatranscriptomes of marine micobiome collected from 5m-500m
ERR3586735	ocean	metatranscriptomes of marine micobiome collected from 5m-500m
ERR3586736	ocean	metatranscriptomes of marine micobiome collected from 5m-500m
ERR3586737	ocean	metatranscriptomes of marine micobiome collected from 5m-500m
ERR3586738	ocean	metatranscriptomes of marine micobiome collected from 5m-500m
ERR3586739	ocean	metatranscriptomes of marine micobiome collected from 5m-500m
ERR3586740	ocean	metatranscriptomes of marine micobiome collected from 5m-500m
ERR3586741	ocean	metatranscriptomes of marine micobiome collected from 5m-500m
ERR3586742	ocean	metatranscriptomes of marine micobiome collected from 5m-500m
ERR3586743	ocean	metatranscriptomes of marine micobiome collected from 5m-500m
ERR3586744	ocean	metatranscriptomes of marine micobiome collected from 5m-500m
ERR3586745	ocean	metatranscriptomes of marine micobiome collected from 5m-500m
ERR3586746	ocean	metatranscriptomes of marine micobiome collected from 5m-500m
ERR3586747	ocean	metatranscriptomes of marine micobiome collected from 5m-500m
ERR3586748	ocean	metatranscriptomes of marine micobiome collected from 5m-500m
ERR3586749	ocean	metatranscriptomes of marine micobiome collected from 5m-500m
ERR3586750	ocean	metatranscriptomes of marine micobiome collected from 5m-500m
ERR3586751	ocean	metatranscriptomes of marine micobiome collected from 5m-500m
ERR3586752	ocean	metatranscriptomes of marine micobiome collected from 5m-500m
ERR3586753	ocean	metatranscriptomes of marine micobiome collected from 5m-500m
ERR3586754	ocean	metatranscriptomes of marine micobiome collected from 5m-500m
ERR3586755	ocean	metatranscriptomes of marine micobiome collected from 5m-500m
ERR3586756	ocean	metatranscriptomes of marine micobiome collected from 5m-500m
ERR3586757	ocean	metatranscriptomes of marine micobiome collected from 5m-500m
ERR3586758	ocean	metatranscriptomes of marine micobiome collected from 5m-500m
ERR3586759	ocean	metatranscriptomes of marine micobiome collected from 5m-500m
ERR3586760	ocean	metatranscriptomes of marine micobiome collected from 5m-500m
ERR3586761	ocean	metatranscriptomes of marine micobiome collected from 5m-500m
ERR3586762	ocean	metatranscriptomes of marine micobiome collected from 5m-500m
ERR3586763	ocean	metatranscriptomes of marine micobiome collected from 5m-500m
ERR3586764	ocean	metatranscriptomes of marine micobiome collected from 5m-500m
ERR3586765	ocean	metatranscriptomes of marine micobiome collected from 5m-500m
ERR3586766	ocean	metatranscriptomes of marine micobiome collected from 5m-500m
ERR3586767	ocean	metatranscriptomes of marine micobiome collected from 5m-500m
ERR3586768	ocean	metatranscriptomes of marine micobiome collected from 5m-500m
ERR3586769	ocean	metatranscriptomes of marine micobiome collected from 5m-500m
ERR3586770	ocean	metatranscriptomes of marine micobiome collected from 5m-500m
ERR3586771	ocean	metatranscriptomes of marine micobiome collected from 5m-500m
ERR3586772	ocean	metatranscriptomes of marine micobiome collected from 5m-500m
ERR3586773	ocean	metatranscriptomes of marine micobiome collected from 5m-500m
ERR3586774	ocean	metatranscriptomes of marine micobiome collected from 5m-500m
ERR3586775	ocean	metatranscriptomes of marine micobiome collected from 5m-500m
ERR3586776	ocean	metatranscriptomes of marine micobiome collected from 5m-500m
ERR3586777	ocean	metatranscriptomes of marine micobiome collected from 5m-500m
ERR3586778	ocean	metatranscriptomes of marine micobiome collected from 5m-500m
ERR3586779	ocean	metatranscriptomes of marine micobiome collected from 5m-500m
ERR3586780	ocean	metatranscriptomes of marine micobiome collected from 5m-500m
ERR3586781	ocean	metatranscriptomes of marine micobiome collected from 5m-500m
ERR3586782	ocean	metatranscriptomes of marine micobiome collected from 5m-500m
ERR3586783	ocean	metatranscriptomes of marine micobiome collected from 5m-500m
ERR3586784	ocean	metatranscriptomes of marine micobiome collected from 5m-500m
ERR3586785	ocean	metatranscriptomes of marine micobiome collected from 5m-500m
ERR3586786	ocean	metatranscriptomes of marine micobiome collected from 5m-500m
ERR3586787	ocean	metatranscriptomes of marine micobiome collected from 5m-500m
ERR3586788	ocean	metatranscriptomes of marine micobiome collected from 5m-500m
ERR3586789	ocean	metatranscriptomes of marine micobiome collected from 5m-500m
ERR3586790	ocean	metatranscriptomes of marine micobiome collected from 5m-500m
ERR3586791	ocean	metatranscriptomes of marine micobiome collected from 5m-500m
ERR3586792	ocean	metatranscriptomes of marine micobiome collected from 5m-500m
ERR3586793	ocean	metatranscriptomes of marine micobiome collected from 5m-500m
ERR3586794	ocean	metatranscriptomes of marine micobiome collected from 5m-500m
ERR3586795	ocean	metatranscriptomes of marine micobiome collected from 5m-500m
ERR3586796	ocean	metatranscriptomes of marine micobiome collected from 5m-500m
ERR3586797	ocean	metatranscriptomes of marine micobiome collected from 5m-500m
ERR3586798	ocean	metatranscriptomes of marine micobiome collected from 5m-500m
ERR3586799	ocean	metatranscriptomes of marine micobiome collected from 5m-500m
ERR3586800	ocean	metatranscriptomes of marine micobiome collected from 5m-500m
ERR3586801	ocean	metatranscriptomes of marine micobiome collected from 5m-500m
ERR3586802	ocean	metatranscriptomes of marine micobiome collected from 5m-500m
ERR3586803	ocean	metatranscriptomes of marine micobiome collected from 5m-500m
ERR3586804	ocean	metatranscriptomes of marine micobiome collected from 5m-500m
ERR3586805	ocean	metatranscriptomes of marine micobiome collected from 5m-500m
ERR3586806	ocean	metatranscriptomes of marine micobiome collected from 5m-500m
ERR3586807	ocean	metatranscriptomes of marine micobiome collected from 5m-500m
ERR3586808	ocean	metatranscriptomes of marine micobiome collected from 5m-500m
ERR3586809	ocean	metatranscriptomes of marine micobiome collected from 5m-500m
ERR3586810	ocean	metatranscriptomes of marine micobiome collected from 5m-500m
ERR3586811	ocean	metatranscriptomes of marine micobiome collected from 5m-500m
ERR3586812	ocean	metatranscriptomes of marine micobiome collected from 5m-500m
ERR3586813	ocean	metatranscriptomes of marine micobiome collected from 5m-500m
ERR3586814	ocean	metatranscriptomes of marine micobiome collected from 5m-500m
ERR3586815	ocean	metatranscriptomes of marine micobiome collected from 5m-500m
ERR3586816	ocean	metatranscriptomes of marine micobiome collected from 5m-500m
ERR3586817	ocean	metatranscriptomes of marine micobiome collected from 5m-500m
ERR3586818	ocean	metatranscriptomes of marine micobiome collected from 5m-500m
ERR3586819	ocean	metatranscriptomes of marine micobiome collected from 5m-500m
ERR3586820	ocean	metatranscriptomes of marine micobiome collected from 5m-500m
ERR3586821	ocean	metatranscriptomes of marine micobiome collected from 5m-500m
ERR3586822	ocean	metatranscriptomes of marine micobiome collected from 5m-500m
ERR3586823	ocean	metatranscriptomes of marine micobiome collected from 5m-500m
ERR3586824	ocean	metatranscriptomes of marine micobiome collected from 5m-500m
ERR3586825	ocean	metatranscriptomes of marine micobiome collected from 5m-500m
ERR3586826	ocean	metatranscriptomes of marine micobiome collected from 5m-500m
ERR3586827	ocean	metatranscriptomes of marine micobiome collected from 5m-500m
ERR3586828	ocean	metatranscriptomes of marine micobiome collected from 5m-500m
ERR3586829	ocean	metatranscriptomes of marine micobiome collected from 5m-500m
ERR3586830	ocean	metatranscriptomes of marine micobiome collected from 5m-500m
ERR3586831	ocean	metatranscriptomes of marine micobiome collected from 5m-500m
ERR3586832	ocean	metatranscriptomes of marine micobiome collected from 5m-500m
ERR3586834	ocean	metatranscriptomes of marine micobiome collected from 5m-500m
ERR3586835	ocean	metatranscriptomes of marine micobiome collected from 5m-500m
ERR3586836	ocean	metatranscriptomes of marine micobiome collected from 5m-500m
ERR3586837	ocean	metatranscriptomes of marine micobiome collected from 5m-500m
ERR3586838	ocean	metatranscriptomes of marine micobiome collected from 5m-500m
ERR3586839	ocean	metatranscriptomes of marine micobiome collected from 5m-500m
ERR3586840	ocean	metatranscriptomes of marine micobiome collected from 5m-500m
ERR3586841	ocean	metatranscriptomes of marine micobiome collected from 5m-500m
ERR3586842	ocean	metatranscriptomes of marine micobiome collected from 5m-500m
ERR3586843	ocean	metatranscriptomes of marine micobiome collected from 5m-500m
ERR3586844	ocean	metatranscriptomes of marine micobiome collected from 5m-500m
ERR3586845	ocean	metatranscriptomes of marine micobiome collected from 5m-500m
ERR3586846	ocean	metatranscriptomes of marine micobiome collected from 5m-500m
ERR3586847	ocean	metatranscriptomes of marine micobiome collected from 5m-500m
ERR3586848	ocean	metatranscriptomes of marine micobiome collected from 5m-500m
ERR3586849	ocean	metatranscriptomes of marine micobiome collected from 5m-500m
ERR3586850	ocean	metatranscriptomes of marine micobiome collected from 5m-500m
ERR3586851	ocean	metatranscriptomes of marine micobiome collected from 5m-500m
ERR3586852	ocean	metatranscriptomes of marine micobiome collected from 5m-500m
ERR3586853	ocean	metatranscriptomes of marine micobiome collected from 5m-500m
ERR3586854	ocean	metatranscriptomes of marine micobiome collected from 5m-500m
ERR3586855	ocean	metatranscriptomes of marine micobiome collected from 5m-500m
ERR3586856	ocean	metatranscriptomes of marine micobiome collected from 5m-500m
ERR3586857	ocean	metatranscriptomes of marine micobiome collected from 5m-500m
ERR3586858	ocean	metatranscriptomes of marine micobiome collected from 5m-500m
ERR3586859	ocean	metatranscriptomes of marine micobiome collected from 5m-500m
ERR3586860	ocean	metatranscriptomes of marine micobiome collected from 5m-500m
ERR3586861	ocean	metatranscriptomes of marine micobiome collected from 5m-500m
ERR3586862	ocean	metatranscriptomes of marine micobiome collected from 5m-500m
ERR3586863	ocean	metatranscriptomes of marine micobiome collected from 5m-500m
ERR3586864	ocean	metatranscriptomes of marine micobiome collected from 5m-500m
ERR3586865	ocean	metatranscriptomes of marine micobiome collected from 5m-500m
ERR3586866	ocean	metatranscriptomes of marine micobiome collected from 5m-500m
ERR3586867	ocean	metatranscriptomes of marine micobiome collected from 5m-500m
ERR3586868	ocean	metatranscriptomes of marine micobiome collected from 5m-500m
ERR3586869	ocean	metatranscriptomes of marine micobiome collected from 5m-500m
ERR3586870	ocean	metatranscriptomes of marine micobiome collected from 5m-500m
ERR3586871	ocean	metatranscriptomes of marine micobiome collected from 5m-500m
ERR3586872	ocean	metatranscriptomes of marine micobiome collected from 5m-500m
ERR3586873	ocean	metatranscriptomes of marine micobiome collected from 5m-500m
ERR3586890	ocean	metatranscriptomes of marine micobiome collected from 5m-500m
ERR3586891	ocean	metatranscriptomes of marine micobiome collected from 5m-500m
ERR3586892	ocean	metatranscriptomes of marine micobiome collected from 5m-500m
ERR3586893	ocean	metatranscriptomes of marine micobiome collected from 5m-500m
ERR3586894	ocean	metatranscriptomes of marine micobiome collected from 5m-500m
ERR3586895	ocean	metatranscriptomes of marine micobiome collected from 5m-500m
ERR3586896	ocean	metatranscriptomes of marine micobiome collected from 5m-500m
ERR3586897	ocean	metatranscriptomes of marine micobiome collected from 5m-500m
ERR3586898	ocean	metatranscriptomes of marine micobiome collected from 5m-500m
ERR3586899	ocean	metatranscriptomes of marine micobiome collected from 5m-500m
ERR3586900	ocean	metatranscriptomes of marine micobiome collected from 5m-500m
ERR3586901	ocean	metatranscriptomes of marine micobiome collected from 5m-500m
ERR3586902	ocean	metatranscriptomes of marine micobiome collected from 5m-500m
ERR3586903	ocean	metatranscriptomes of marine micobiome collected from 5m-500m
ERR3586904	ocean	metatranscriptomes of marine micobiome collected from 5m-500m
ERR3586905	ocean	metatranscriptomes of marine micobiome collected from 5m-500m
ERR3586906	ocean	metatranscriptomes of marine micobiome collected from 5m-500m
ERR3586907	ocean	metatranscriptomes of marine micobiome collected from 5m-500m
ERR3586908	ocean	metatranscriptomes of marine micobiome collected from 5m-500m
ERR3586909	ocean	metatranscriptomes of marine micobiome collected from 5m-500m
ERR3586910	ocean	metatranscriptomes of marine micobiome collected from 5m-500m
ERR3586911	ocean	metatranscriptomes of marine micobiome collected from 5m-500m
ERR3586912	ocean	metatranscriptomes of marine micobiome collected from 5m-500m
ERR3586913	ocean	metatranscriptomes of marine micobiome collected from 5m-500m
ERR3586914	ocean	metatranscriptomes of marine micobiome collected from 5m-500m
ERR3586915	ocean	metatranscriptomes of marine micobiome collected from 5m-500m
ERR3586916	ocean	metatranscriptomes of marine micobiome collected from 5m-500m
ERR3586917	ocean	metatranscriptomes of marine micobiome collected from 5m-500m
ERR3586918	ocean	metatranscriptomes of marine micobiome collected from 5m-500m
ERR3586919	ocean	metatranscriptomes of marine micobiome collected from 5m-500m
ERR3586920	ocean	metatranscriptomes of marine micobiome collected from 5m-500m
ERR3586921	ocean	metatranscriptomes of marine micobiome collected from 5m-500m
ERR3586922	ocean	metatranscriptomes of marine micobiome collected from 5m-500m
ERR3586923	ocean	metatranscriptomes of marine micobiome collected from 5m-500m
ERR3586924	ocean	metatranscriptomes of marine micobiome collected from 5m-500m
ERR3586925	ocean	metatranscriptomes of marine micobiome collected from 5m-500m
ERR3586926	ocean	metatranscriptomes of marine micobiome collected from 5m-500m
ERR3586927	ocean	metatranscriptomes of marine micobiome collected from 5m-500m
ERR3586928	ocean	metatranscriptomes of marine micobiome collected from 5m-500m
ERR3586929	ocean	metatranscriptomes of marine micobiome collected from 5m-500m
ERR3586930	ocean	metatranscriptomes of marine micobiome collected from 5m-500m
ERR3586931	ocean	metatranscriptomes of marine micobiome collected from 5m-500m
ERR3586932	ocean	metatranscriptomes of marine micobiome collected from 5m-500m
ERR3586933	ocean	metatranscriptomes of marine micobiome collected from 5m-500m
ERR3586934	ocean	metatranscriptomes of marine micobiome collected from 5m-500m
ERR3586935	ocean	metatranscriptomes of marine micobiome collected from 5m-500m
ERR3586936	ocean	metatranscriptomes of marine micobiome collected from 5m-500m
ERR3586937	ocean	metatranscriptomes of marine micobiome collected from 5m-500m
ERR3586938	ocean	metatranscriptomes of marine micobiome collected from 5m-500m
ERR3586939	ocean	metatranscriptomes of marine micobiome collected from 5m-500m
ERR3586940	ocean	metatranscriptomes of marine micobiome collected from 5m-500m
ERR3586941	ocean	metatranscriptomes of marine micobiome collected from 5m-500m
ERR3586942	ocean	metatranscriptomes of marine micobiome collected from 5m-500m
ERR3586943	ocean	metatranscriptomes of marine micobiome collected from 5m-500m
ERR3586944	ocean	metatranscriptomes of marine micobiome collected from 5m-500m
ERR3586945	ocean	metatranscriptomes of marine micobiome collected from 5m-500m
ERR3586946	ocean	metatranscriptomes of marine micobiome collected from 5m-500m
ERR3586947	ocean	metatranscriptomes of marine micobiome collected from 5m-500m
ERR3586948	ocean	metatranscriptomes of marine micobiome collected from 5m-500m
ERR3586949	ocean	metatranscriptomes of marine micobiome collected from 5m-500m
ERR3586950	ocean	metatranscriptomes of marine micobiome collected from 5m-500m
ERR3586951	ocean	metatranscriptomes of marine micobiome collected from 5m-500m
ERR3586952	ocean	metatranscriptomes of marine micobiome collected from 5m-500m
ERR3586953	ocean	metatranscriptomes of marine micobiome collected from 5m-500m
ERR3586954	ocean	metatranscriptomes of marine micobiome collected from 5m-500m
ERR3586955	ocean	metatranscriptomes of marine micobiome collected from 5m-500m
ERR3586956	ocean	metatranscriptomes of marine micobiome collected from 5m-500m
ERR3586957	ocean	metatranscriptomes of marine micobiome collected from 5m-500m
ERR3586958	ocean	metatranscriptomes of marine micobiome collected from 5m-500m
ERR3586959	ocean	metatranscriptomes of marine micobiome collected from 5m-500m
ERR3586960	ocean	metatranscriptomes of marine micobiome collected from 5m-500m
ERR3586961	ocean	metatranscriptomes of marine micobiome collected from 5m-500m
ERR3586962	ocean	metatranscriptomes of marine micobiome collected from 5m-500m
ERR3586963	ocean	metatranscriptomes of marine micobiome collected from 5m-500m
ERR3586967	ocean	metatranscriptomes of marine micobiome collected from 5m-500m
ERR3586968	ocean	metatranscriptomes of marine micobiome collected from 5m-500m
ERR3586969	ocean	metatranscriptomes of marine micobiome collected from 5m-500m
ERR3586970	ocean	metatranscriptomes of marine micobiome collected from 5m-500m
ERR3586971	ocean	metatranscriptomes of marine micobiome collected from 5m-500m
ERR3586972	ocean	metatranscriptomes of marine micobiome collected from 5m-500m
ERR3586973	ocean	metatranscriptomes of marine micobiome collected from 5m-500m
ERR3586974	ocean	metatranscriptomes of marine micobiome collected from 5m-500m
ERR3586975	ocean	metatranscriptomes of marine micobiome collected from 5m-500m
ERR3586976	ocean	metatranscriptomes of marine micobiome collected from 5m-500m
ERR3586977	ocean	metatranscriptomes of marine micobiome collected from 5m-500m
ERR3586978	ocean	metatranscriptomes of marine micobiome collected from 5m-500m
ERR3586979	ocean	metatranscriptomes of marine micobiome collected from 5m-500m
ERR3586980	ocean	metatranscriptomes of marine micobiome collected from 5m-500m
ERR3586981	ocean	metatranscriptomes of marine micobiome collected from 5m-500m
ERR3586982	ocean	metatranscriptomes of marine micobiome collected from 5m-500m
ERR3586983	ocean	metatranscriptomes of marine micobiome collected from 5m-500m
ERR3586984	ocean	metatranscriptomes of marine micobiome collected from 5m-500m
ERR3586985	ocean	metatranscriptomes of marine micobiome collected from 5m-500m
ERR3586986	ocean	metatranscriptomes of marine micobiome collected from 5m-500m
ERR3586987	ocean	metatranscriptomes of marine micobiome collected from 5m-500m
ERR3586988	ocean	metatranscriptomes of marine micobiome collected from 5m-500m
ERR3586989	ocean	metatranscriptomes of marine micobiome collected from 5m-500m
ERR3586990	ocean	metatranscriptomes of marine micobiome collected from 5m-500m
ERR3586991	ocean	metatranscriptomes of marine micobiome collected from 5m-500m
ERR3586992	ocean	metatranscriptomes of marine micobiome collected from 5m-500m
ERR3586993	ocean	metatranscriptomes of marine micobiome collected from 5m-500m
ERR3586994	ocean	metatranscriptomes of marine micobiome collected from 5m-500m
ERR3586995	ocean	metatranscriptomes of marine micobiome collected from 5m-500m
ERR3586996	ocean	metatranscriptomes of marine micobiome collected from 5m-500m
ERR3586997	ocean	metatranscriptomes of marine micobiome collected from 5m-500m
ERR3586998	ocean	metatranscriptomes of marine micobiome collected from 5m-500m
ERR3586999	ocean	metatranscriptomes of marine micobiome collected from 5m-500m
ERR3587000	ocean	metatranscriptomes of marine micobiome collected from 5m-500m
ERR3587001	ocean	metatranscriptomes of marine micobiome collected from 5m-500m
ERR3587002	ocean	metatranscriptomes of marine micobiome collected from 5m-500m
ERR3587003	ocean	metatranscriptomes of marine micobiome collected from 5m-500m
ERR3587004	ocean	metatranscriptomes of marine micobiome collected from 5m-500m
ERR3587005	ocean	metatranscriptomes of marine micobiome collected from 5m-500m
ERR3587006	ocean	metatranscriptomes of marine micobiome collected from 5m-500m
ERR3587007	ocean	metatranscriptomes of marine micobiome collected from 5m-500m
ERR3587008	ocean	metatranscriptomes of marine micobiome collected from 5m-500m
ERR3587009	ocean	metatranscriptomes of marine micobiome collected from 5m-500m
ERR3587010	ocean	metatranscriptomes of marine micobiome collected from 5m-500m
ERR3587011	ocean	metatranscriptomes of marine micobiome collected from 5m-500m
ERR3587012	ocean	metatranscriptomes of marine micobiome collected from 5m-500m
ERR3587013	ocean	metatranscriptomes of marine micobiome collected from 5m-500m
ERR3587014	ocean	metatranscriptomes of marine micobiome collected from 5m-500m
ERR3587015	ocean	metatranscriptomes of marine micobiome collected from 5m-500m
ERR3587016	ocean	metatranscriptomes of marine micobiome collected from 5m-500m
ERR3587017	ocean	metatranscriptomes of marine micobiome collected from 5m-500m
ERR3587018	ocean	metatranscriptomes of marine micobiome collected from 5m-500m
ERR3587019	ocean	metatranscriptomes of marine micobiome collected from 5m-500m
ERR3587020	ocean	metatranscriptomes of marine micobiome collected from 5m-500m
ERR3587021	ocean	metatranscriptomes of marine micobiome collected from 5m-500m
ERR3587022	ocean	metatranscriptomes of marine micobiome collected from 5m-500m
ERR3587023	ocean	metatranscriptomes of marine micobiome collected from 5m-500m
ERR3587024	ocean	metatranscriptomes of marine micobiome collected from 5m-500m
ERR3587025	ocean	metatranscriptomes of marine micobiome collected from 5m-500m
ERR3587026	ocean	metatranscriptomes of marine micobiome collected from 5m-500m
ERR3587027	ocean	metatranscriptomes of marine micobiome collected from 5m-500m
ERR3587028	ocean	metatranscriptomes of marine micobiome collected from 5m-500m
ERR3587029	ocean	metatranscriptomes of marine micobiome collected from 5m-500m
ERR3587030	ocean	metatranscriptomes of marine micobiome collected from 5m-500m
ERR3587031	ocean	metatranscriptomes of marine micobiome collected from 5m-500m
ERR3587035	ocean	metatranscriptomes of marine micobiome collected from 5m-500m
ERR3587036	ocean	metatranscriptomes of marine micobiome collected from 5m-500m
ERR3587037	ocean	metatranscriptomes of marine micobiome collected from 5m-500m
ERR3587038	ocean	metatranscriptomes of marine micobiome collected from 5m-500m
ERR3587039	ocean	metatranscriptomes of marine micobiome collected from 5m-500m
ERR3587040	ocean	metatranscriptomes of marine micobiome collected from 5m-500m
ERR3587041	ocean	metatranscriptomes of marine micobiome collected from 5m-500m
ERR3587042	ocean	metatranscriptomes of marine micobiome collected from 5m-500m
ERR3587043	ocean	metatranscriptomes of marine micobiome collected from 5m-500m
ERR3587044	ocean	metatranscriptomes of marine micobiome collected from 5m-500m
ERR3587045	ocean	metatranscriptomes of marine micobiome collected from 5m-500m
ERR3587046	ocean	metatranscriptomes of marine micobiome collected from 5m-500m
ERR3587047	ocean	metatranscriptomes of marine micobiome collected from 5m-500m
ERR3587048	ocean	metatranscriptomes of marine micobiome collected from 5m-500m
ERR3587049	ocean	metatranscriptomes of marine micobiome collected from 5m-500m
ERR3587050	ocean	metatranscriptomes of marine micobiome collected from 5m-500m
ERR3587051	ocean	metatranscriptomes of marine micobiome collected from 5m-500m
ERR3587052	ocean	metatranscriptomes of marine micobiome collected from 5m-500m
ERR3587053	ocean	metatranscriptomes of marine micobiome collected from 5m-500m
ERR3587054	ocean	metatranscriptomes of marine micobiome collected from 5m-500m
ERR3587055	ocean	metatranscriptomes of marine micobiome collected from 5m-500m
ERR3587090	ocean	metatranscriptomes of marine micobiome collected from 5m-500m
ERR3587091	ocean	metatranscriptomes of marine micobiome collected from 5m-500m
ERR3587092	ocean	metatranscriptomes of marine micobiome collected from 5m-500m
ERR3587093	ocean	metatranscriptomes of marine micobiome collected from 5m-500m
ERR3587094	ocean	metatranscriptomes of marine micobiome collected from 5m-500m
ERR3587095	ocean	metatranscriptomes of marine micobiome collected from 5m-500m
ERR3587096	ocean	metatranscriptomes of marine micobiome collected from 5m-500m
ERR3587097	ocean	metatranscriptomes of marine micobiome collected from 5m-500m
ERR3587098	ocean	metatranscriptomes of marine micobiome collected from 5m-500m
ERR3587099	ocean	metatranscriptomes of marine micobiome collected from 5m-500m
ERR3587100	ocean	metatranscriptomes of marine micobiome collected from 5m-500m
ERR3587101	ocean	metatranscriptomes of marine micobiome collected from 5m-500m
ERR3587102	ocean	metatranscriptomes of marine micobiome collected from 5m-500m
ERR3587103	ocean	metatranscriptomes of marine micobiome collected from 5m-500m
ERR3587104	ocean	metatranscriptomes of marine micobiome collected from 5m-500m
ERR3587105	ocean	metatranscriptomes of marine micobiome collected from 5m-500m
ERR3587106	ocean	metatranscriptomes of marine micobiome collected from 5m-500m
ERR3587107	ocean	metatranscriptomes of marine micobiome collected from 5m-500m
ERR3587108	ocean	metatranscriptomes of marine micobiome collected from 5m-500m
ERR3587109	ocean	metatranscriptomes of marine micobiome collected from 5m-500m
ERR3587110	ocean	metatranscriptomes of marine micobiome collected from 5m-500m
ERR3587111	ocean	metatranscriptomes of marine micobiome collected from 5m-500m
ERR3587112	ocean	metatranscriptomes of marine micobiome collected from 5m-500m
ERR3587113	ocean	metatranscriptomes of marine micobiome collected from 5m-500m
ERR3587114	ocean	metatranscriptomes of marine micobiome collected from 5m-500m
ERR3587115	ocean	metatranscriptomes of marine micobiome collected from 5m-500m
ERR3587116	ocean	metatranscriptomes of marine micobiome collected from 5m-500m
ERR3587117	ocean	metatranscriptomes of marine micobiome collected from 5m-500m
ERR3587118	ocean	metatranscriptomes of marine micobiome collected from 5m-500m
ERR3587119	ocean	metatranscriptomes of marine micobiome collected from 5m-500m
ERR3587120	ocean	metatranscriptomes of marine micobiome collected from 5m-500m
ERR3587121	ocean	metatranscriptomes of marine micobiome collected from 5m-500m
ERR3587122	ocean	metatranscriptomes of marine micobiome collected from 5m-500m
ERR3587123	ocean	metatranscriptomes of marine micobiome collected from 5m-500m
ERR3587124	ocean	metatranscriptomes of marine micobiome collected from 5m-500m
ERR3587125	ocean	metatranscriptomes of marine micobiome collected from 5m-500m
ERR3587126	ocean	metatranscriptomes of marine micobiome collected from 5m-500m
ERR3587127	ocean	metatranscriptomes of marine micobiome collected from 5m-500m
ERR3587128	ocean	metatranscriptomes of marine micobiome collected from 5m-500m
ERR3587129	ocean	metatranscriptomes of marine micobiome collected from 5m-500m
ERR3587130	ocean	metatranscriptomes of marine micobiome collected from 5m-500m
ERR3587131	ocean	metatranscriptomes of marine micobiome collected from 5m-500m
ERR3587132	ocean	metatranscriptomes of marine micobiome collected from 5m-500m
ERR3587133	ocean	metatranscriptomes of marine micobiome collected from 5m-500m
ERR3587134	ocean	metatranscriptomes of marine micobiome collected from 5m-500m
ERR3587135	ocean	metatranscriptomes of marine micobiome collected from 5m-500m
ERR3587136	ocean	metatranscriptomes of marine micobiome collected from 5m-500m
ERR3587137	ocean	metatranscriptomes of marine micobiome collected from 5m-500m
ERR3587138	ocean	metatranscriptomes of marine micobiome collected from 5m-500m
ERR3587139	ocean	metatranscriptomes of marine micobiome collected from 5m-500m
ERR3587140	ocean	metatranscriptomes of marine micobiome collected from 5m-500m
ERR3587141	ocean	metatranscriptomes of marine micobiome collected from 5m-500m
ERR3587142	ocean	metatranscriptomes of marine micobiome collected from 5m-500m
ERR3587143	ocean	metatranscriptomes of marine micobiome collected from 5m-500m
ERR3587144	ocean	metatranscriptomes of marine micobiome collected from 5m-500m
ERR3587145	ocean	metatranscriptomes of marine micobiome collected from 5m-500m
ERR3587146	ocean	metatranscriptomes of marine micobiome collected from 5m-500m
ERR3587147	ocean	metatranscriptomes of marine micobiome collected from 5m-500m
ERR3587148	ocean	metatranscriptomes of marine micobiome collected from 5m-500m
ERR3587149	ocean	metatranscriptomes of marine micobiome collected from 5m-500m
ERR3587150	ocean	metatranscriptomes of marine micobiome collected from 5m-500m
ERR3587151	ocean	metatranscriptomes of marine micobiome collected from 5m-500m
ERR3587154	ocean	metatranscriptomes of marine micobiome collected from 5m-500m
ERR3587155	ocean	metatranscriptomes of marine micobiome collected from 5m-500m
ERR3587156	ocean	metatranscriptomes of marine micobiome collected from 5m-500m
ERR3587157	ocean	metatranscriptomes of marine micobiome collected from 5m-500m
ERR3587158	ocean	metatranscriptomes of marine micobiome collected from 5m-500m
ERR3587159	ocean	metatranscriptomes of marine micobiome collected from 5m-500m
ERR3587160	ocean	metatranscriptomes of marine micobiome collected from 5m-500m
ERR3587161	ocean	metatranscriptomes of marine micobiome collected from 5m-500m
ERR3587162	ocean	metatranscriptomes of marine micobiome collected from 5m-500m
ERR3587163	ocean	metatranscriptomes of marine micobiome collected from 5m-500m
ERR3587164	ocean	metatranscriptomes of marine micobiome collected from 5m-500m
ERR3587165	ocean	metatranscriptomes of marine micobiome collected from 5m-500m
ERR3587166	ocean	metatranscriptomes of marine micobiome collected from 5m-500m
ERR3587167	ocean	metatranscriptomes of marine micobiome collected from 5m-500m
ERR3587168	ocean	metatranscriptomes of marine micobiome collected from 5m-500m
ERR3587169	ocean	metatranscriptomes of marine micobiome collected from 5m-500m
ERR3587170	ocean	metatranscriptomes of marine micobiome collected from 5m-500m
ERR3587171	ocean	metatranscriptomes of marine micobiome collected from 5m-500m
ERR3587172	ocean	metatranscriptomes of marine micobiome collected from 5m-500m
ERR3587173	ocean	metatranscriptomes of marine micobiome collected from 5m-500m
ERR3587174	ocean	metatranscriptomes of marine micobiome collected from 5m-500m
ERR3587175	ocean	metatranscriptomes of marine micobiome collected from 5m-500m
ERR3587176	ocean	metatranscriptomes of marine micobiome collected from 5m-500m
ERR3587177	ocean	metatranscriptomes of marine micobiome collected from 5m-500m
ERR3587178	ocean	metatranscriptomes of marine micobiome collected from 5m-500m
ERR3587179	ocean	metatranscriptomes of marine micobiome collected from 5m-500m
ERR3587180	ocean	metatranscriptomes of marine micobiome collected from 5m-500m
ERR3587181	ocean	metatranscriptomes of marine micobiome collected from 5m-500m
ERR3587182	ocean	metatranscriptomes of marine micobiome collected from 5m-500m
ERR3587183	ocean	metatranscriptomes of marine micobiome collected from 5m-500m
ERR3587184	ocean	metatranscriptomes of marine micobiome collected from 5m-500m
ERR3587185	ocean	metatranscriptomes of marine micobiome collected from 5m-500m
ERR3587186	ocean	metatranscriptomes of marine micobiome collected from 5m-500m
ERR3587187	ocean	metatranscriptomes of marine micobiome collected from 5m-500m
ERR3587188	ocean	metatranscriptomes of marine micobiome collected from 5m-500m
ERR3587189	ocean	metatranscriptomes of marine micobiome collected from 5m-500m
ERR3587190	ocean	metatranscriptomes of marine micobiome collected from 5m-500m
ERR3587191	ocean	metatranscriptomes of marine micobiome collected from 5m-500m
ERR3587192	ocean	metatranscriptomes of marine micobiome collected from 5m-500m
ERR3587193	ocean	metatranscriptomes of marine micobiome collected from 5m-500m
ERR3587194	ocean	metatranscriptomes of marine micobiome collected from 5m-500m
ERR3587195	ocean	metatranscriptomes of marine micobiome collected from 5m-500m
ERR3587196	ocean	metatranscriptomes of marine micobiome collected from 5m-500m
ERR3587197	ocean	metatranscriptomes of marine micobiome collected from 5m-500m
ERR3587198	ocean	metatranscriptomes of marine micobiome collected from 5m-500m
ERR3587199	ocean	metatranscriptomes of marine micobiome collected from 5m-500m
ERR3587200	ocean	metatranscriptomes of marine micobiome collected from 5m-500m
ERR3587201	ocean	metatranscriptomes of marine micobiome collected from 5m-500m
ERR3587202	ocean	metatranscriptomes of marine micobiome collected from 5m-500m
ERR3587203	ocean	metatranscriptomes of marine micobiome collected from 5m-500m
ERR3587204	ocean	metatranscriptomes of marine micobiome collected from 5m-500m
SRR5467294	soil	metatranscriptomes of soil micobiome collected from Europe, North and South America
SRR5467295	soil	metatranscriptomes of soil micobiome collected from Europe, North and South America
SRR5467397	soil	metatranscriptomes of soil micobiome collected from Europe, North and South America
SRR5467402	soil	metatranscriptomes of soil micobiome collected from Europe, North and South America
SRR5467431	soil	metatranscriptomes of soil micobiome collected from Europe, North and South America
SRR5467432	soil	metatranscriptomes of soil micobiome collected from Europe, North and South America
SRR5467441	soil	metatranscriptomes of soil micobiome collected from Europe, North and South America
SRR5467463	soil	metatranscriptomes of soil micobiome collected from Europe, North and South America
SRR5467464	soil	metatranscriptomes of soil micobiome collected from Europe, North and South America
SRR5467465	soil	metatranscriptomes of soil micobiome collected from Europe, North and South America
SRR5467466	soil	metatranscriptomes of soil micobiome collected from Europe, North and South America
SRR5467467	soil	metatranscriptomes of soil micobiome collected from Europe, North and South America
SRR5467506	soil	metatranscriptomes of soil micobiome collected from Europe, North and South America
SRR5467507	soil	metatranscriptomes of soil micobiome collected from Europe, North and South America
SRR5467508	soil	metatranscriptomes of soil micobiome collected from Europe, North and South America
SRR5467510	soil	metatranscriptomes of soil micobiome collected from Europe, North and South America
SRR5467512	soil	metatranscriptomes of soil micobiome collected from Europe, North and South America
SRR5467513	soil	metatranscriptomes of soil micobiome collected from Europe, North and South America
SRR5467514	soil	metatranscriptomes of soil micobiome collected from Europe, North and South America
SRR5468048	soil	metatranscriptomes of soil micobiome collected from Europe, North and South America
SRR5468049	soil	metatranscriptomes of soil micobiome collected from Europe, North and South America
SRR5468063	soil	metatranscriptomes of soil micobiome collected from Europe, North and South America
SRR5468064	soil	metatranscriptomes of soil micobiome collected from Europe, North and South America
SRR5468085	soil	metatranscriptomes of soil micobiome collected from Europe, North and South America
SRR5468096	soil	metatranscriptomes of soil micobiome collected from Europe, North and South America
SRR5468097	soil	metatranscriptomes of soil micobiome collected from Europe, North and South America
SRR5468100	soil	metatranscriptomes of soil micobiome collected from Europe, North and South America
SRR6038183	gut	metatranscriptomes of gut micobiome collected from US citizen
SRR6038184	gut	metatranscriptomes of gut micobiome collected from US citizen
SRR6038185	gut	metatranscriptomes of gut micobiome collected from US citizen
SRR6038186	gut	metatranscriptomes of gut micobiome collected from US citizen
SRR6038187	gut	metatranscriptomes of gut micobiome collected from US citizen
SRR6038188	gut	metatranscriptomes of gut micobiome collected from US citizen
SRR6038189	gut	metatranscriptomes of gut micobiome collected from US citizen
SRR6038190	gut	metatranscriptomes of gut micobiome collected from US citizen
SRR6038192	gut	metatranscriptomes of gut micobiome collected from US citizen
SRR6038193	gut	metatranscriptomes of gut micobiome collected from US citizen
SRR6038194	gut	metatranscriptomes of gut micobiome collected from US citizen
SRR6038195	gut	metatranscriptomes of gut micobiome collected from US citizen
SRR6038196	gut	metatranscriptomes of gut micobiome collected from US citizen
SRR6038197	gut	metatranscriptomes of gut micobiome collected from US citizen
SRR6038198	gut	metatranscriptomes of gut micobiome collected from US citizen
SRR6038199	gut	metatranscriptomes of gut micobiome collected from US citizen
SRR6038200	gut	metatranscriptomes of gut micobiome collected from US citizen
SRR6038201	gut	metatranscriptomes of gut micobiome collected from US citizen
SRR6038202	gut	metatranscriptomes of gut micobiome collected from US citizen
SRR6038203	gut	metatranscriptomes of gut micobiome collected from US citizen
SRR6038204	gut	metatranscriptomes of gut micobiome collected from US citizen
SRR6038205	gut	metatranscriptomes of gut micobiome collected from US citizen
SRR6038206	gut	metatranscriptomes of gut micobiome collected from US citizen
SRR6038207	gut	metatranscriptomes of gut micobiome collected from US citizen
SRR6038208	gut	metatranscriptomes of gut micobiome collected from US citizen
SRR6038211	gut	metatranscriptomes of gut micobiome collected from US citizen
SRR6038212	gut	metatranscriptomes of gut micobiome collected from US citizen
SRR6038213	gut	metatranscriptomes of gut micobiome collected from US citizen
SRR6038214	gut	metatranscriptomes of gut micobiome collected from US citizen
SRR6038215	gut	metatranscriptomes of gut micobiome collected from US citizen
SRR6038216	gut	metatranscriptomes of gut micobiome collected from US citizen
SRR6038217	gut	metatranscriptomes of gut micobiome collected from US citizen
SRR6038218	gut	metatranscriptomes of gut micobiome collected from US citizen
SRR6038219	gut	metatranscriptomes of gut micobiome collected from US citizen
SRR6038220	gut	metatranscriptomes of gut micobiome collected from US citizen
SRR6038221	gut	metatranscriptomes of gut micobiome collected from US citizen
SRR6038222	gut	metatranscriptomes of gut micobiome collected from US citizen
SRR6038223	gut	metatranscriptomes of gut micobiome collected from US citizen
SRR6038224	gut	metatranscriptomes of gut micobiome collected from US citizen
SRR6038225	gut	metatranscriptomes of gut micobiome collected from US citizen
SRR6038226	gut	metatranscriptomes of gut micobiome collected from US citizen
SRR6038227	gut	metatranscriptomes of gut micobiome collected from US citizen
SRR6038228	gut	metatranscriptomes of gut micobiome collected from US citizen
SRR6038230	gut	metatranscriptomes of gut micobiome collected from US citizen
SRR6038232	gut	metatranscriptomes of gut micobiome collected from US citizen
SRR6038233	gut	metatranscriptomes of gut micobiome collected from US citizen
SRR6038234	gut	metatranscriptomes of gut micobiome collected from US citizen
SRR6038235	gut	metatranscriptomes of gut micobiome collected from US citizen
SRR6038236	gut	metatranscriptomes of gut micobiome collected from US citizen
SRR6038238	gut	metatranscriptomes of gut micobiome collected from US citizen
SRR6038239	gut	metatranscriptomes of gut micobiome collected from US citizen
SRR6038240	gut	metatranscriptomes of gut micobiome collected from US citizen
SRR6038242	gut	metatranscriptomes of gut micobiome collected from US citizen
SRR6038243	gut	metatranscriptomes of gut micobiome collected from US citizen
SRR6038244	gut	metatranscriptomes of gut micobiome collected from US citizen
SRR6038245	gut	metatranscriptomes of gut micobiome collected from US citizen
SRR6038246	gut	metatranscriptomes of gut micobiome collected from US citizen
SRR6038247	gut	metatranscriptomes of gut micobiome collected from US citizen
SRR6038248	gut	metatranscriptomes of gut micobiome collected from US citizen
SRR6038249	gut	metatranscriptomes of gut micobiome collected from US citizen
SRR6038250	gut	metatranscriptomes of gut micobiome collected from US citizen
SRR6038251	gut	metatranscriptomes of gut micobiome collected from US citizen
SRR6038252	gut	metatranscriptomes of gut micobiome collected from US citizen
SRR6038253	gut	metatranscriptomes of gut micobiome collected from US citizen
SRR6038254	gut	metatranscriptomes of gut micobiome collected from US citizen
SRR6038256	gut	metatranscriptomes of gut micobiome collected from US citizen
SRR6038257	gut	metatranscriptomes of gut micobiome collected from US citizen
SRR6038258	gut	metatranscriptomes of gut micobiome collected from US citizen
SRR6038259	gut	metatranscriptomes of gut micobiome collected from US citizen
SRR6038260	gut	metatranscriptomes of gut micobiome collected from US citizen
SRR6038261	gut	metatranscriptomes of gut micobiome collected from US citizen
SRR6038263	gut	metatranscriptomes of gut micobiome collected from US citizen
SRR6038264	gut	metatranscriptomes of gut micobiome collected from US citizen
SRR6038265	gut	metatranscriptomes of gut micobiome collected from US citizen
SRR6038266	gut	metatranscriptomes of gut micobiome collected from US citizen
SRR6038267	gut	metatranscriptomes of gut micobiome collected from US citizen
SRR6038268	gut	metatranscriptomes of gut micobiome collected from US citizen
SRR6038270	gut	metatranscriptomes of gut micobiome collected from US citizen
SRR6038272	gut	metatranscriptomes of gut micobiome collected from US citizen
SRR6038273	gut	metatranscriptomes of gut micobiome collected from US citizen
SRR6038274	gut	metatranscriptomes of gut micobiome collected from US citizen
SRR6038275	gut	metatranscriptomes of gut micobiome collected from US citizen
SRR6038276	gut	metatranscriptomes of gut micobiome collected from US citizen
SRR6038279	gut	metatranscriptomes of gut micobiome collected from US citizen
SRR6038281	gut	metatranscriptomes of gut micobiome collected from US citizen
SRR6038282	gut	metatranscriptomes of gut micobiome collected from US citizen
SRR6038283	gut	metatranscriptomes of gut micobiome collected from US citizen
SRR6038284	gut	metatranscriptomes of gut micobiome collected from US citizen
SRR6038286	gut	metatranscriptomes of gut micobiome collected from US citizen
SRR6038287	gut	metatranscriptomes of gut micobiome collected from US citizen
SRR6038289	gut	metatranscriptomes of gut micobiome collected from US citizen
SRR6038290	gut	metatranscriptomes of gut micobiome collected from US citizen
SRR6038291	gut	metatranscriptomes of gut micobiome collected from US citizen
SRR6038292	gut	metatranscriptomes of gut micobiome collected from US citizen
SRR6038293	gut	metatranscriptomes of gut micobiome collected from US citizen
SRR6038294	gut	metatranscriptomes of gut micobiome collected from US citizen
SRR6038295	gut	metatranscriptomes of gut micobiome collected from US citizen
SRR6038296	gut	metatranscriptomes of gut micobiome collected from US citizen
SRR6038297	gut	metatranscriptomes of gut micobiome collected from US citizen
SRR6038298	gut	metatranscriptomes of gut micobiome collected from US citizen
SRR6038299	gut	metatranscriptomes of gut micobiome collected from US citizen
SRR6038300	gut	metatranscriptomes of gut micobiome collected from US citizen
SRR6038301	gut	metatranscriptomes of gut micobiome collected from US citizen
SRR6038302	gut	metatranscriptomes of gut micobiome collected from US citizen
SRR6038303	gut	metatranscriptomes of gut micobiome collected from US citizen
SRR6038304	gut	metatranscriptomes of gut micobiome collected from US citizen
SRR6038305	gut	metatranscriptomes of gut micobiome collected from US citizen
SRR6038306	gut	metatranscriptomes of gut micobiome collected from US citizen
SRR6038307	gut	metatranscriptomes of gut micobiome collected from US citizen
SRR6038308	gut	metatranscriptomes of gut micobiome collected from US citizen
SRR6038309	gut	metatranscriptomes of gut micobiome collected from US citizen
SRR6038310	gut	metatranscriptomes of gut micobiome collected from US citizen
SRR6038311	gut	metatranscriptomes of gut micobiome collected from US citizen
SRR6038313	gut	metatranscriptomes of gut micobiome collected from US citizen
SRR6038314	gut	metatranscriptomes of gut micobiome collected from US citizen
SRR6038316	gut	metatranscriptomes of gut micobiome collected from US citizen
SRR6038318	gut	metatranscriptomes of gut micobiome collected from US citizen
SRR6038319	gut	metatranscriptomes of gut micobiome collected from US citizen
SRR6038320	gut	metatranscriptomes of gut micobiome collected from US citizen
SRR6038321	gut	metatranscriptomes of gut micobiome collected from US citizen
SRR6038322	gut	metatranscriptomes of gut micobiome collected from US citizen
SRR6038323	gut	metatranscriptomes of gut micobiome collected from US citizen
SRR6038324	gut	metatranscriptomes of gut micobiome collected from US citizen
SRR6038325	gut	metatranscriptomes of gut micobiome collected from US citizen
SRR6038326	gut	metatranscriptomes of gut micobiome collected from US citizen
SRR6038327	gut	metatranscriptomes of gut micobiome collected from US citizen
SRR6038328	gut	metatranscriptomes of gut micobiome collected from US citizen
SRR6038329	gut	metatranscriptomes of gut micobiome collected from US citizen
SRR6038330	gut	metatranscriptomes of gut micobiome collected from US citizen
SRR6038331	gut	metatranscriptomes of gut micobiome collected from US citizen
SRR6038332	gut	metatranscriptomes of gut micobiome collected from US citizen
SRR6038334	gut	metatranscriptomes of gut micobiome collected from US citizen
SRR6038335	gut	metatranscriptomes of gut micobiome collected from US citizen
SRR6038336	gut	metatranscriptomes of gut micobiome collected from US citizen
SRR6038338	gut	metatranscriptomes of gut micobiome collected from US citizen
SRR6038339	gut	metatranscriptomes of gut micobiome collected from US citizen
SRR6038340	gut	metatranscriptomes of gut micobiome collected from US citizen
SRR6038341	gut	metatranscriptomes of gut micobiome collected from US citizen
SRR6038343	gut	metatranscriptomes of gut micobiome collected from US citizen
SRR6038344	gut	metatranscriptomes of gut micobiome collected from US citizen
SRR6038345	gut	metatranscriptomes of gut micobiome collected from US citizen
SRR6038346	gut	metatranscriptomes of gut micobiome collected from US citizen
SRR6038348	gut	metatranscriptomes of gut micobiome collected from US citizen
SRR6038349	gut	metatranscriptomes of gut micobiome collected from US citizen
SRR6038350	gut	metatranscriptomes of gut micobiome collected from US citizen
SRR6038351	gut	metatranscriptomes of gut micobiome collected from US citizen
SRR6038352	gut	metatranscriptomes of gut micobiome collected from US citizen
SRR6038353	gut	metatranscriptomes of gut micobiome collected from US citizen
SRR6038354	gut	metatranscriptomes of gut micobiome collected from US citizen
SRR6038355	gut	metatranscriptomes of gut micobiome collected from US citizen
SRR6038356	gut	metatranscriptomes of gut micobiome collected from US citizen
SRR6038357	gut	metatranscriptomes of gut micobiome collected from US citizen
SRR6038358	gut	metatranscriptomes of gut micobiome collected from US citizen
SRR6038359	gut	metatranscriptomes of gut micobiome collected from US citizen
SRR6038360	gut	metatranscriptomes of gut micobiome collected from US citizen
SRR6038362	gut	metatranscriptomes of gut micobiome collected from US citizen
SRR6038363	gut	metatranscriptomes of gut micobiome collected from US citizen
SRR6038364	gut	metatranscriptomes of gut micobiome collected from US citizen
SRR6038366	gut	metatranscriptomes of gut micobiome collected from US citizen
SRR6038367	gut	metatranscriptomes of gut micobiome collected from US citizen
SRR6038368	gut	metatranscriptomes of gut micobiome collected from US citizen
SRR6038369	gut	metatranscriptomes of gut micobiome collected from US citizen
SRR6038370	gut	metatranscriptomes of gut micobiome collected from US citizen
SRR6038371	gut	metatranscriptomes of gut micobiome collected from US citizen
SRR6038372	gut	metatranscriptomes of gut micobiome collected from US citizen
SRR6038373	gut	metatranscriptomes of gut micobiome collected from US citizen
SRR6038374	gut	metatranscriptomes of gut micobiome collected from US citizen
SRR6038375	gut	metatranscriptomes of gut micobiome collected from US citizen
SRR6038376	gut	metatranscriptomes of gut micobiome collected from US citizen
SRR6038378	gut	metatranscriptomes of gut micobiome collected from US citizen
SRR6038379	gut	metatranscriptomes of gut micobiome collected from US citizen
SRR6038380	gut	metatranscriptomes of gut micobiome collected from US citizen
SRR6038381	gut	metatranscriptomes of gut micobiome collected from US citizen
SRR6038382	gut	metatranscriptomes of gut micobiome collected from US citizen
SRR6038383	gut	metatranscriptomes of gut micobiome collected from US citizen
SRR6038384	gut	metatranscriptomes of gut micobiome collected from US citizen
SRR6038386	gut	metatranscriptomes of gut micobiome collected from US citizen
SRR6038387	gut	metatranscriptomes of gut micobiome collected from US citizen
SRR6038388	gut	metatranscriptomes of gut micobiome collected from US citizen
SRR6038389	gut	metatranscriptomes of gut micobiome collected from US citizen
SRR6038390	gut	metatranscriptomes of gut micobiome collected from US citizen
SRR6038391	gut	metatranscriptomes of gut micobiome collected from US citizen
SRR6038392	gut	metatranscriptomes of gut micobiome collected from US citizen
SRR6038393	gut	metatranscriptomes of gut micobiome collected from US citizen
SRR6038394	gut	metatranscriptomes of gut micobiome collected from US citizen
SRR6038396	gut	metatranscriptomes of gut micobiome collected from US citizen
SRR6038397	gut	metatranscriptomes of gut micobiome collected from US citizen
SRR6038398	gut	metatranscriptomes of gut micobiome collected from US citizen
SRR6038399	gut	metatranscriptomes of gut micobiome collected from US citizen
SRR6038400	gut	metatranscriptomes of gut micobiome collected from US citizen
SRR6038401	gut	metatranscriptomes of gut micobiome collected from US citizen
SRR6038402	gut	metatranscriptomes of gut micobiome collected from US citizen
SRR6038403	gut	metatranscriptomes of gut micobiome collected from US citizen
SRR6038404	gut	metatranscriptomes of gut micobiome collected from US citizen
SRR6038405	gut	metatranscriptomes of gut micobiome collected from US citizen
SRR6038406	gut	metatranscriptomes of gut micobiome collected from US citizen
SRR6038407	gut	metatranscriptomes of gut micobiome collected from US citizen
SRR6038410	gut	metatranscriptomes of gut micobiome collected from US citizen
SRR6038411	gut	metatranscriptomes of gut micobiome collected from US citizen
SRR6038412	gut	metatranscriptomes of gut micobiome collected from US citizen
SRR6038413	gut	metatranscriptomes of gut micobiome collected from US citizen
SRR6038415	gut	metatranscriptomes of gut micobiome collected from US citizen
SRR6038416	gut	metatranscriptomes of gut micobiome collected from US citizen
SRR6038417	gut	metatranscriptomes of gut micobiome collected from US citizen
SRR6038418	gut	metatranscriptomes of gut micobiome collected from US citizen
SRR6038420	gut	metatranscriptomes of gut micobiome collected from US citizen
SRR6038421	gut	metatranscriptomes of gut micobiome collected from US citizen
SRR6038422	gut	metatranscriptomes of gut micobiome collected from US citizen
SRR6038423	gut	metatranscriptomes of gut micobiome collected from US citizen
SRR6038424	gut	metatranscriptomes of gut micobiome collected from US citizen
SRR6038425	gut	metatranscriptomes of gut micobiome collected from US citizen
SRR6038426	gut	metatranscriptomes of gut micobiome collected from US citizen
SRR6038427	gut	metatranscriptomes of gut micobiome collected from US citizen
SRR6038428	gut	metatranscriptomes of gut micobiome collected from US citizen
SRR6038429	gut	metatranscriptomes of gut micobiome collected from US citizen
SRR6038430	gut	metatranscriptomes of gut micobiome collected from US citizen
SRR6038431	gut	metatranscriptomes of gut micobiome collected from US citizen
SRR6038432	gut	metatranscriptomes of gut micobiome collected from US citizen
SRR6038433	gut	metatranscriptomes of gut micobiome collected from US citizen
SRR6038434	gut	metatranscriptomes of gut micobiome collected from US citizen
SRR6038435	gut	metatranscriptomes of gut micobiome collected from US citizen
SRR6038436	gut	metatranscriptomes of gut micobiome collected from US citizen
SRR6038437	gut	metatranscriptomes of gut micobiome collected from US citizen
SRR6038439	gut	metatranscriptomes of gut micobiome collected from US citizen
SRR6038440	gut	metatranscriptomes of gut micobiome collected from US citizen
SRR6038441	gut	metatranscriptomes of gut micobiome collected from US citizen
SRR6038442	gut	metatranscriptomes of gut micobiome collected from US citizen
SRR6038443	gut	metatranscriptomes of gut micobiome collected from US citizen
SRR6038444	gut	metatranscriptomes of gut micobiome collected from US citizen
SRR6038445	gut	metatranscriptomes of gut micobiome collected from US citizen
SRR6038447	gut	metatranscriptomes of gut micobiome collected from US citizen
SRR6038449	gut	metatranscriptomes of gut micobiome collected from US citizen
SRR6038452	gut	metatranscriptomes of gut micobiome collected from US citizen
SRR6038453	gut	metatranscriptomes of gut micobiome collected from US citizen
SRR6038454	gut	metatranscriptomes of gut micobiome collected from US citizen
SRR6038455	gut	metatranscriptomes of gut micobiome collected from US citizen
SRR6038456	gut	metatranscriptomes of gut micobiome collected from US citizen
SRR6038457	gut	metatranscriptomes of gut micobiome collected from US citizen
SRR6038458	gut	metatranscriptomes of gut micobiome collected from US citizen
SRR6038459	gut	metatranscriptomes of gut micobiome collected from US citizen
SRR6038461	gut	metatranscriptomes of gut micobiome collected from US citizen
SRR6038462	gut	metatranscriptomes of gut micobiome collected from US citizen
SRR6038463	gut	metatranscriptomes of gut micobiome collected from US citizen
SRR6038464	gut	metatranscriptomes of gut micobiome collected from US citizen
SRR6038465	gut	metatranscriptomes of gut micobiome collected from US citizen
SRR6038466	gut	metatranscriptomes of gut micobiome collected from US citizen
SRR6038467	gut	metatranscriptomes of gut micobiome collected from US citizen
SRR6038468	gut	metatranscriptomes of gut micobiome collected from US citizen
SRR6038469	gut	metatranscriptomes of gut micobiome collected from US citizen
SRR6038470	gut	metatranscriptomes of gut micobiome collected from US citizen
SRR6038471	gut	metatranscriptomes of gut micobiome collected from US citizen
SRR6038472	gut	metatranscriptomes of gut micobiome collected from US citizen
SRR6038473	gut	metatranscriptomes of gut micobiome collected from US citizen
SRR6038474	gut	metatranscriptomes of gut micobiome collected from US citizen
SRR6038475	gut	metatranscriptomes of gut micobiome collected from US citizen
SRR6038476	gut	metatranscriptomes of gut micobiome collected from US citizen
SRR6038477	gut	metatranscriptomes of gut micobiome collected from US citizen
SRR6038478	gut	metatranscriptomes of gut micobiome collected from US citizen
SRR6038479	gut	metatranscriptomes of gut micobiome collected from US citizen
SRR6038480	gut	metatranscriptomes of gut micobiome collected from US citizen
SRR6038481	gut	metatranscriptomes of gut micobiome collected from US citizen
SRR6038482	gut	metatranscriptomes of gut micobiome collected from US citizen
SRR6038483	gut	metatranscriptomes of gut micobiome collected from US citizen
SRR6038484	gut	metatranscriptomes of gut micobiome collected from US citizen
SRR6038485	gut	metatranscriptomes of gut micobiome collected from US citizen
SRR6038486	gut	metatranscriptomes of gut micobiome collected from US citizen
SRR6038487	gut	metatranscriptomes of gut micobiome collected from US citizen
SRR6038488	gut	metatranscriptomes of gut micobiome collected from US citizen
SRR6038489	gut	metatranscriptomes of gut micobiome collected from US citizen
SRR6038490	gut	metatranscriptomes of gut micobiome collected from US citizen
SRR6038491	gut	metatranscriptomes of gut micobiome collected from US citizen
SRR6038492	gut	metatranscriptomes of gut micobiome collected from US citizen
SRR6038493	gut	metatranscriptomes of gut micobiome collected from US citizen
SRR6038494	gut	metatranscriptomes of gut micobiome collected from US citizen
SRR6038495	gut	metatranscriptomes of gut micobiome collected from US citizen
SRR6038496	gut	metatranscriptomes of gut micobiome collected from US citizen
SRR6038497	gut	metatranscriptomes of gut micobiome collected from US citizen
SRR6038498	gut	metatranscriptomes of gut micobiome collected from US citizen
SRR6038499	gut	metatranscriptomes of gut micobiome collected from US citizen
SRR6038500	gut	metatranscriptomes of gut micobiome collected from US citizen
SRR6038501	gut	metatranscriptomes of gut micobiome collected from US citizen
SRR6038502	gut	metatranscriptomes of gut micobiome collected from US citizen
SRR6038503	gut	metatranscriptomes of gut micobiome collected from US citizen
SRR6038504	gut	metatranscriptomes of gut micobiome collected from US citizen
SRR6038505	gut	metatranscriptomes of gut micobiome collected from US citizen
SRR6038506	gut	metatranscriptomes of gut micobiome collected from US citizen
SRR6038507	gut	metatranscriptomes of gut micobiome collected from US citizen
SRR6038509	gut	metatranscriptomes of gut micobiome collected from US citizen
SRR6038510	gut	metatranscriptomes of gut micobiome collected from US citizen
SRR6038511	gut	metatranscriptomes of gut micobiome collected from US citizen
SRR6038512	gut	metatranscriptomes of gut micobiome collected from US citizen
SRR6038513	gut	metatranscriptomes of gut micobiome collected from US citizen
SRR6038514	gut	metatranscriptomes of gut micobiome collected from US citizen
SRR6038516	gut	metatranscriptomes of gut micobiome collected from US citizen
SRR6038519	gut	metatranscriptomes of gut micobiome collected from US citizen
SRR6038520	gut	metatranscriptomes of gut micobiome collected from US citizen
SRR6038521	gut	metatranscriptomes of gut micobiome collected from US citizen
SRR6038522	gut	metatranscriptomes of gut micobiome collected from US citizen
SRR6038523	gut	metatranscriptomes of gut micobiome collected from US citizen
SRR6038525	gut	metatranscriptomes of gut micobiome collected from US citizen
SRR6038526	gut	metatranscriptomes of gut micobiome collected from US citizen
SRR6038527	gut	metatranscriptomes of gut micobiome collected from US citizen
SRR6038528	gut	metatranscriptomes of gut micobiome collected from US citizen
SRR6038529	gut	metatranscriptomes of gut micobiome collected from US citizen
SRR6038530	gut	metatranscriptomes of gut micobiome collected from US citizen
SRR6038531	gut	metatranscriptomes of gut micobiome collected from US citizen
SRR6038532	gut	metatranscriptomes of gut micobiome collected from US citizen
SRR6038534	gut	metatranscriptomes of gut micobiome collected from US citizen
SRR6038535	gut	metatranscriptomes of gut micobiome collected from US citizen
SRR6038537	gut	metatranscriptomes of gut micobiome collected from US citizen
SRR6038538	gut	metatranscriptomes of gut micobiome collected from US citizen
SRR6038539	gut	metatranscriptomes of gut micobiome collected from US citizen
SRR6038540	gut	metatranscriptomes of gut micobiome collected from US citizen
SRR6038541	gut	metatranscriptomes of gut micobiome collected from US citizen
SRR6038543	gut	metatranscriptomes of gut micobiome collected from US citizen
SRR6038544	gut	metatranscriptomes of gut micobiome collected from US citizen
SRR6038545	gut	metatranscriptomes of gut micobiome collected from US citizen
SRR6038546	gut	metatranscriptomes of gut micobiome collected from US citizen
SRR6038547	gut	metatranscriptomes of gut micobiome collected from US citizen
SRR6038548	gut	metatranscriptomes of gut micobiome collected from US citizen
SRR6038549	gut	metatranscriptomes of gut micobiome collected from US citizen
SRR6038550	gut	metatranscriptomes of gut micobiome collected from US citizen
SRR6038551	gut	metatranscriptomes of gut micobiome collected from US citizen
SRR6038552	gut	metatranscriptomes of gut micobiome collected from US citizen
SRR6038553	gut	metatranscriptomes of gut micobiome collected from US citizen
SRR6038554	gut	metatranscriptomes of gut micobiome collected from US citizen
SRR6038555	gut	metatranscriptomes of gut micobiome collected from US citizen
SRR6038557	gut	metatranscriptomes of gut micobiome collected from US citizen
SRR6038558	gut	metatranscriptomes of gut micobiome collected from US citizen
SRR6038560	gut	metatranscriptomes of gut micobiome collected from US citizen
SRR6189000	ocean	metatranscriptomes of marine micobiome collected from 2000-4000m
SRR6189001	ocean	metatranscriptomes of marine micobiome collected from 2000-4000m
SRR6189002	ocean	metatranscriptomes of marine micobiome collected from 2000-4000m
SRR6189029	ocean	metatranscriptomes of marine micobiome collected from 2000-4000m
SRR6189030	ocean	metatranscriptomes of marine micobiome collected from 2000-4000m
SRR6189080	ocean	metatranscriptomes of marine micobiome collected from 2000-4000m
SRR6189099	ocean	metatranscriptomes of marine micobiome collected from 2000-4000m
SRR6189108	ocean	metatranscriptomes of marine micobiome collected from 2000-4000m
SRR6189109	ocean	metatranscriptomes of marine micobiome collected from 2000-4000m
SRR6189110	ocean	metatranscriptomes of marine micobiome collected from 2000-4000m
SRR6189111	ocean	metatranscriptomes of marine micobiome collected from 2000-4000m
SRR6189112	ocean	metatranscriptomes of marine micobiome collected from 2000-4000m
SRR6189131	ocean	metatranscriptomes of marine micobiome collected from 2000-4000m
SRR6189143	ocean	metatranscriptomes of marine micobiome collected from 2000-4000m
SRR6189144	ocean	metatranscriptomes of marine micobiome collected from 2000-4000m
SRR6189145	ocean	metatranscriptomes of marine micobiome collected from 2000-4000m
SRR6189146	ocean	metatranscriptomes of marine micobiome collected from 2000-4000m
SRR6189147	ocean	metatranscriptomes of marine micobiome collected from 2000-4000m
SRR6189148	ocean	metatranscriptomes of marine micobiome collected from 2000-4000m
SRR6189149	ocean	metatranscriptomes of marine micobiome collected from 2000-4000m
SRR6189150	ocean	metatranscriptomes of marine micobiome collected from 2000-4000m
SRR6189151	ocean	metatranscriptomes of marine micobiome collected from 2000-4000m
SRR6189362	ocean	metatranscriptomes of marine micobiome collected from 2000-4000m
SRR6189363	ocean	metatranscriptomes of marine micobiome collected from 2000-4000m
SRR6189364	ocean	metatranscriptomes of marine micobiome collected from 2000-4000m
SRR6189413	ocean	metatranscriptomes of marine micobiome collected from 2000-4000m
SRR6189414	ocean	metatranscriptomes of marine micobiome collected from 2000-4000m
SRR6189415	ocean	metatranscriptomes of marine micobiome collected from 2000-4000m
SRR6189416	ocean	metatranscriptomes of marine micobiome collected from 2000-4000m
SRR6189418	ocean	metatranscriptomes of marine micobiome collected from 2000-4000m
SRR6189419	ocean	metatranscriptomes of marine micobiome collected from 2000-4000m
SRR6189540	ocean	metatranscriptomes of marine micobiome collected from 2000-4000m
SRR6189541	ocean	metatranscriptomes of marine micobiome collected from 2000-4000m
SRR6189542	ocean	metatranscriptomes of marine micobiome collected from 2000-4000m
SRR6189548	ocean	metatranscriptomes of marine micobiome collected from 2000-4000m
SRR6189549	ocean	metatranscriptomes of marine micobiome collected from 2000-4000m
SRR6189550	ocean	metatranscriptomes of marine micobiome collected from 2000-4000m
SRR6214941	ocean	metatranscriptomes of marine micobiome collected from 2000-4000m
SRR6214944	ocean	metatranscriptomes of marine micobiome collected from 2000-4000m
SRR6215535	ocean	metatranscriptomes of marine micobiome collected from 2000-4000m
SRR6216191	ocean	metatranscriptomes of marine micobiome collected from 2000-4000m
SRR6216377	ocean	metatranscriptomes of marine micobiome collected from 2000-4000m
SRR6216401	ocean	metatranscriptomes of marine micobiome collected from 2000-4000m
SRR6216885	ocean	metatranscriptomes of marine micobiome collected from 2000-4000m
SRR6216921	ocean	metatranscriptomes of marine micobiome collected from 2000-4000m
SRR6216969	ocean	metatranscriptomes of marine micobiome collected from 2000-4000m
SRR6217698	ocean	metatranscriptomes of marine micobiome collected from 2000-4000m
SRR6217760	ocean	metatranscriptomes of marine micobiome collected from 2000-4000m
SRR6217786	ocean	metatranscriptomes of marine micobiome collected from 2000-4000m
SRR6217951	ocean	metatranscriptomes of marine micobiome collected from 2000-4000m
SRR6218411	ocean	metatranscriptomes of marine micobiome collected from 2000-4000m
SRR6218633	ocean	metatranscriptomes of marine micobiome collected from 2000-4000m
SRR6233938	soil	metatranscriptomes of soil micobiome collected from Europe, North and South America
SRR6234155	soil	metatranscriptomes of soil micobiome collected from Europe, North and South America
SRR6234217	soil	metatranscriptomes of soil micobiome collected from Europe, North and South America
SRR6234331	soil	metatranscriptomes of soil micobiome collected from Europe, North and South America
SRR6234334	soil	metatranscriptomes of soil micobiome collected from Europe, North and South America
SRR6234335	soil	metatranscriptomes of soil micobiome collected from Europe, North and South America
SRR6234807	soil	metatranscriptomes of soil micobiome collected from Europe, North and South America
SRR6234808	soil	metatranscriptomes of soil micobiome collected from Europe, North and South America
SRR6234809	soil	metatranscriptomes of soil micobiome collected from Europe, North and South America
SRR6234953	soil	metatranscriptomes of soil micobiome collected from Europe, North and South America
SRR6234955	soil	metatranscriptomes of soil micobiome collected from Europe, North and South America
SRR6234969	soil	metatranscriptomes of soil micobiome collected from Europe, North and South America
SRR6235023	soil	metatranscriptomes of soil micobiome collected from Europe, North and South America
SRR6235044	soil	metatranscriptomes of soil micobiome collected from Europe, North and South America
SRR6235113	soil	metatranscriptomes of soil micobiome collected from Europe, North and South America
SRR6236558	soil	metatranscriptomes of soil micobiome collected from Europe, North and South America
SRR6236563	soil	metatranscriptomes of soil micobiome collected from Europe, North and South America
SRR6236573	soil	metatranscriptomes of soil micobiome collected from Europe, North and South America
SRR6236596	soil	metatranscriptomes of soil micobiome collected from Europe, North and South America
SRR6236598	soil	metatranscriptomes of soil micobiome collected from Europe, North and South America
SRR6236652	soil	metatranscriptomes of soil micobiome collected from Europe, North and South America
SRR6236659	soil	metatranscriptomes of soil micobiome collected from Europe, North and South America
SRR6236717	soil	metatranscriptomes of soil micobiome collected from Europe, North and South America
SRR6236718	soil	metatranscriptomes of soil micobiome collected from Europe, North and South America
SRR6236719	soil	metatranscriptomes of soil micobiome collected from Europe, North and South America
SRR6236723	soil	metatranscriptomes of soil micobiome collected from Europe, North and South America
SRR6236773	soil	metatranscriptomes of soil micobiome collected from Europe, North and South America
SRR6236775	soil	metatranscriptomes of soil micobiome collected from Europe, North and South America
SRR6236776	soil	metatranscriptomes of soil micobiome collected from Europe, North and South America
SRR6236778	soil	metatranscriptomes of soil micobiome collected from Europe, North and South America
SRR6236788	soil	metatranscriptomes of soil micobiome collected from Europe, North and South America
SRR6236790	soil	metatranscriptomes of soil micobiome collected from Europe, North and South America
SRR6236794	soil	metatranscriptomes of soil micobiome collected from Europe, North and South America
SRR6236804	soil	metatranscriptomes of soil micobiome collected from Europe, North and South America
SRR6236807	soil	metatranscriptomes of soil micobiome collected from Europe, North and South America
SRR6236808	soil	metatranscriptomes of soil micobiome collected from Europe, North and South America
SRR6236809	soil	metatranscriptomes of soil micobiome collected from Europe, North and South America
SRR6236810	soil	metatranscriptomes of soil micobiome collected from Europe, North and South America
SRR6236843	soil	metatranscriptomes of soil micobiome collected from Europe, North and South America
SRR6236846	soil	metatranscriptomes of soil micobiome collected from Europe, North and South America
SRR6236860	soil	metatranscriptomes of soil micobiome collected from Europe, North and South America
SRR6236861	soil	metatranscriptomes of soil micobiome collected from Europe, North and South America
SRR6236869	soil	metatranscriptomes of soil micobiome collected from Europe, North and South America
SRR6236872	soil	metatranscriptomes of soil micobiome collected from Europe, North and South America
SRR6236874	soil	metatranscriptomes of soil micobiome collected from Europe, North and South America
SRR6236875	soil	metatranscriptomes of soil micobiome collected from Europe, North and South America
SRR6237053	soil	metatranscriptomes of soil micobiome collected from Europe, North and South America
SRR6237054	soil	metatranscriptomes of soil micobiome collected from Europe, North and South America
SRR6237057	soil	metatranscriptomes of soil micobiome collected from Europe, North and South America
SRR6237096	soil	metatranscriptomes of soil micobiome collected from Europe, North and South America

## Sheet: metaproteome
sample	type	description
PXD003572@Pride	soil	metaproteome of soil microbiomes collected along organic carbon gradient
PXD005780@Pride	gut	metaproteome of human gut microbiomes from a healthy human cohort
PXD034421@pride	ocean	metaproteome of marine microbiomes collected from major ocean basins throughout water columns (5-4000m)
