# Supplementary material for: Decoupling between the genetic potential and the metabolic regulation and expression in microbial organic matter cleavage across microbiomes
Source: Microbiol Spectr. 2024 Mar 21;12(5):e03036-23. doi: 10.1128/spectrum.03036-23 (PMC11210215; doi:10.1128/spectrum.03036-23)
Supplement: Data Set S2 — CAZyme/peptidase sequences distribution between archaea and bacteria. [file spectrum.03036-23-s0002.xlsx]

## Sheet: Sheet2
		CAZyme		Peptidase
type	Superkingdom	Cytoplasmic	Secretory	Cytoplasmic	Secretory
gut	Archaea	214	6	427	14
	Bacteria	169928	49909	183128	38315
ocean	Archaea	100688	5604	421182	36414
	Bacteria	2908099	308714	8385578	860080
soil	Archaea	5741	356	16413	774
	Bacteria	1163473	103594	3175823	291155
