# Supplementary material for: Decoupling between the genetic potential and the metabolic regulation and expression in microbial organic matter cleavage across microbiomes
Source: Microbiol Spectr. 2024 Mar 21;12(5):e03036-23. doi: 10.1128/spectrum.03036-23 (PMC11210215; doi:10.1128/spectrum.03036-23)
Supplement: Data Set S3 — Wilcoxon test result for diversity index. [file spectrum.03036-23-s0003.xlsx]

## Sheet: Sheet1
Enzyme	type	loci	diversity	group1	group2	p	p.adj	p.signif	method
CAZyme	Metaproteome	Cytoplasmic	Shannon	soil	ocean	0	0	****	Wilcoxon
CAZyme	Metaproteome	Cytoplasmic	Shannon	soil	gut	0	0	****	Wilcoxon
CAZyme	Metaproteome	Cytoplasmic	Shannon	ocean	gut	0	0	****	Wilcoxon
Peptidase	Metaproteome	Secretory	Shannon	soil	ocean	0	0	****	Wilcoxon
Peptidase	Metaproteome	Secretory	Shannon	soil	gut	7.84182e-155	2e-153	****	Wilcoxon
Peptidase	Metaproteome	Secretory	Shannon	ocean	gut	0	0	****	Wilcoxon
CAZyme	Metaproteome	Secretory	Shannon	soil	ocean	0	0	****	Wilcoxon
CAZyme	Metaproteome	Secretory	Shannon	soil	gut	0	0	****	Wilcoxon
CAZyme	Metaproteome	Secretory	Shannon	ocean	gut	0	0	****	Wilcoxon
Peptidase	Metaproteome	Cytoplasmic	Shannon	soil	ocean	0	0	****	Wilcoxon
Peptidase	Metaproteome	Cytoplasmic	Shannon	soil	gut	0	0	****	Wilcoxon
Peptidase	Metaproteome	Cytoplasmic	Shannon	ocean	gut	0	0	****	Wilcoxon
CAZyme	Metagenome	Cytoplasmic	Shannon	soil	ocean	4.69385e-53	6.6e-52	****	Wilcoxon
CAZyme	Metagenome	Cytoplasmic	Shannon	soil	gut	4.9125e-90	9.8e-89	****	Wilcoxon
CAZyme	Metagenome	Cytoplasmic	Shannon	ocean	gut	2.62903e-90	5.5e-89	****	Wilcoxon
Peptidase	Metagenome	Secretory	Shannon	soil	ocean	4.74284e-86	9e-85	****	Wilcoxon
Peptidase	Metagenome	Secretory	Shannon	soil	gut	6.0517e-92	1.3e-90	****	Wilcoxon
Peptidase	Metagenome	Secretory	Shannon	ocean	gut	3.80982e-21	5e-20	****	Wilcoxon
Peptidase	Metagenome	Cytoplasmic	Shannon	soil	ocean	1.73038e-73	2.9e-72	****	Wilcoxon
Peptidase	Metagenome	Cytoplasmic	Shannon	soil	gut	2.49765e-93	5.7e-92	****	Wilcoxon
Peptidase	Metagenome	Cytoplasmic	Shannon	ocean	gut	2.54992e-65	3.8e-64	****	Wilcoxon
CAZyme	Metagenome	Secretory	Shannon	soil	ocean	9.79294e-73	1.6e-71	****	Wilcoxon
CAZyme	Metagenome	Secretory	Shannon	soil	gut	1.16475e-81	2.1e-80	****	Wilcoxon
CAZyme	Metagenome	Secretory	Shannon	ocean	gut	7.55256e-94	1.8e-92	****	Wilcoxon
CAZyme	Metatranscriptome	Secretory	Shannon	soil	ocean	9.67369e-05	0.00068	****	Wilcoxon
CAZyme	Metatranscriptome	Secretory	Shannon	soil	gut	2.30242e-09	2.1e-08	****	Wilcoxon
CAZyme	Metatranscriptome	Secretory	Shannon	ocean	gut	2.12851e-16	2.6e-15	****	Wilcoxon
Peptidase	Metatranscriptome	Cytoplasmic	Shannon	soil	ocean	0.00213464	0.011	**	Wilcoxon
Peptidase	Metatranscriptome	Cytoplasmic	Shannon	soil	gut	0.238842	0.48	ns	Wilcoxon
Peptidase	Metatranscriptome	Cytoplasmic	Shannon	ocean	gut	0.00313703	0.013	**	Wilcoxon
Peptidase	Metatranscriptome	Secretory	Shannon	soil	ocean	1.64529e-11	1.8e-10	****	Wilcoxon
Peptidase	Metatranscriptome	Secretory	Shannon	soil	gut	0.000862243	0.0052	***	Wilcoxon
Peptidase	Metatranscriptome	Secretory	Shannon	ocean	gut	1.42575e-10	1.4e-09	****	Wilcoxon
CAZyme	Metatranscriptome	Cytoplasmic	Shannon	soil	ocean	4.35006e-05	0.00035	****	Wilcoxon
CAZyme	Metatranscriptome	Cytoplasmic	Shannon	soil	gut	0.00667312	0.02	**	Wilcoxon
CAZyme	Metatranscriptome	Cytoplasmic	Shannon	ocean	gut	0.441454	0.48	ns	Wilcoxon
CAZyme	Metagenome	Cytoplasmic	Bray-Curtis	gut	ocean	0	0	****	Wilcoxon
CAZyme	Metagenome	Cytoplasmic	Bray-Curtis	gut	soil	0	0	****	Wilcoxon
CAZyme	Metagenome	Cytoplasmic	Bray-Curtis	ocean	soil	0	0	****	Wilcoxon
CAZyme	Metagenome	Secretory	Bray-Curtis	gut	ocean	0	0	****	Wilcoxon
CAZyme	Metagenome	Secretory	Bray-Curtis	gut	soil	0	0	****	Wilcoxon
CAZyme	Metagenome	Secretory	Bray-Curtis	ocean	soil	0	0	****	Wilcoxon
CAZyme	Metaproteome	Cytoplasmic	Bray-Curtis	gut	ocean	6.7053e-26	8.7e-25	****	Wilcoxon
CAZyme	Metaproteome	Cytoplasmic	Bray-Curtis	gut	soil	1.66134e-15	1.5e-14	****	Wilcoxon
CAZyme	Metaproteome	Cytoplasmic	Bray-Curtis	ocean	soil	0.0257981	0.1	*	Wilcoxon
CAZyme	Metaproteome	Secretory	Bray-Curtis	gut	ocean	0.0129587	0.065	*	Wilcoxon
CAZyme	Metaproteome	Secretory	Bray-Curtis	gut	soil	0.61233	0.61	ns	Wilcoxon
CAZyme	Metaproteome	Secretory	Bray-Curtis	ocean	soil	1.73343e-06	1e-05	****	Wilcoxon
CAZyme	Metatranscriptome	Cytoplasmic	Bray-Curtis	gut	ocean	0	0	****	Wilcoxon
CAZyme	Metatranscriptome	Cytoplasmic	Bray-Curtis	gut	soil	5.49582e-118	9.9e-117	****	Wilcoxon
CAZyme	Metatranscriptome	Cytoplasmic	Bray-Curtis	ocean	soil	4.16415e-46	6.2e-45	****	Wilcoxon
CAZyme	Metatranscriptome	Secretory	Bray-Curtis	gut	ocean	1.23322e-18	1.4e-17	****	Wilcoxon
CAZyme	Metatranscriptome	Secretory	Bray-Curtis	gut	soil	2.91825e-10	2e-09	****	Wilcoxon
CAZyme	Metatranscriptome	Secretory	Bray-Curtis	ocean	soil	1.92445e-11	1.5e-10	****	Wilcoxon
Peptidase	Metagenome	Cytoplasmic	Bray-Curtis	gut	ocean	0	0	****	Wilcoxon
Peptidase	Metagenome	Cytoplasmic	Bray-Curtis	gut	soil	0	0	****	Wilcoxon
Peptidase	Metagenome	Cytoplasmic	Bray-Curtis	ocean	soil	0	0	****	Wilcoxon
Peptidase	Metagenome	Secretory	Bray-Curtis	gut	ocean	0	0	****	Wilcoxon
Peptidase	Metagenome	Secretory	Bray-Curtis	gut	soil	0	0	****	Wilcoxon
Peptidase	Metagenome	Secretory	Bray-Curtis	ocean	soil	0	0	****	Wilcoxon
Peptidase	Metaproteome	Cytoplasmic	Bray-Curtis	gut	ocean	0.0344487	0.1	*	Wilcoxon
Peptidase	Metaproteome	Cytoplasmic	Bray-Curtis	gut	soil	2.91148e-33	4.1e-32	****	Wilcoxon
Peptidase	Metaproteome	Cytoplasmic	Bray-Curtis	ocean	soil	2.66256e-241	5.3e-240	****	Wilcoxon
Peptidase	Metaproteome	Secretory	Bray-Curtis	gut	ocean	5.5245e-16	5.5e-15	****	Wilcoxon
Peptidase	Metaproteome	Secretory	Bray-Curtis	gut	soil	0.0744136	0.15	ns	Wilcoxon
Peptidase	Metaproteome	Secretory	Bray-Curtis	ocean	soil	3.79971e-86	6.1e-85	****	Wilcoxon
Peptidase	Metatranscriptome	Cytoplasmic	Bray-Curtis	gut	ocean	0	0	****	Wilcoxon
Peptidase	Metatranscriptome	Cytoplasmic	Bray-Curtis	gut	soil	1.74093e-116	3e-115	****	Wilcoxon
Peptidase	Metatranscriptome	Cytoplasmic	Bray-Curtis	ocean	soil	0	0	****	Wilcoxon
Peptidase	Metatranscriptome	Secretory	Bray-Curtis	gut	ocean	1.5106e-21	1.8e-20	****	Wilcoxon
Peptidase	Metatranscriptome	Secretory	Bray-Curtis	gut	soil	1.99056e-170	3.8e-169	****	Wilcoxon
Peptidase	Metatranscriptome	Secretory	Bray-Curtis	ocean	soil	6.7039e-246	1.4e-244	****	Wilcoxon
