# Supplementary material for: Decoupling between the genetic potential and the metabolic regulation and expression in microbial organic matter cleavage across microbiomes
Source: Microbiol Spectr. 2024 Mar 21;12(5):e03036-23. doi: 10.1128/spectrum.03036-23 (PMC11210215; doi:10.1128/spectrum.03036-23)
Supplement: Data Set S4 — Relative abundance of taxonomic groups contributing to the CAZyme/peptidase pool in omics data set. [file spectrum.03036-23-s0004.xlsx]

## Sheet: Sheet1
microbiome	taxa.group	omics	enzyme	rel.abundance	loci
gut	Acidobacteria	metagenome	CAZyme	0±0%	Cytoplasmic
gut	Actinobacteria	metagenome	CAZyme	1.9±3.2%	Cytoplasmic
gut	Bacteroidetes	metagenome	CAZyme	42.3±19.4%	Cytoplasmic
gut	Ca.Phylum	metagenome	CAZyme	0.1±0.1%	Cytoplasmic
gut	Chloroflexi	metagenome	CAZyme	0±0%	Cytoplasmic
gut	Cyanobacteria	metagenome	CAZyme	0±0%	Cytoplasmic
gut	Firmicutes	metagenome	CAZyme	42.7±18.9%	Cytoplasmic
gut	Nitrospirae	metagenome	CAZyme	0±NA%	Cytoplasmic
gut	Others	metagenome	CAZyme	0.3±0.6%	Cytoplasmic
gut	Planctomycetes	metagenome	CAZyme	0±0%	Cytoplasmic
gut	Proteobacteria	metagenome	CAZyme	1.7±2.5%	Cytoplasmic
gut	Uncl_Bacteria	metagenome	CAZyme	9.9±4.7%	Cytoplasmic
gut	Verrucomicrobia	metagenome	CAZyme	3.3±5.6%	Cytoplasmic
ocean	Acidobacteria	metagenome	CAZyme	0.2±0.5%	Cytoplasmic
ocean	Actinobacteria	metagenome	CAZyme	6.7±15.2%	Cytoplasmic
ocean	Bacteroidetes	metagenome	CAZyme	6±5.9%	Cytoplasmic
ocean	Balneolaeota	metagenome	CAZyme	0.2±0.7%	Cytoplasmic
ocean	Ca.Phylum	metagenome	CAZyme	2.3±3.9%	Cytoplasmic
ocean	Chloroflexi	metagenome	CAZyme	1.7±4.1%	Cytoplasmic
ocean	Cyanobacteria	metagenome	CAZyme	19.1±23.9%	Cytoplasmic
ocean	Deinococcus-Thermus	metagenome	CAZyme	0.1±0.2%	Cytoplasmic
ocean	Firmicutes	metagenome	CAZyme	0.3±0.3%	Cytoplasmic
ocean	Gemmatimonadetes	metagenome	CAZyme	0.2±0.3%	Cytoplasmic
ocean	Nitrospinae	metagenome	CAZyme	1.2±3.9%	Cytoplasmic
ocean	Nitrospirae	metagenome	CAZyme	0.1±0.1%	Cytoplasmic
ocean	Others	metagenome	CAZyme	0.5±0.5%	Cytoplasmic
ocean	Planctomycetes	metagenome	CAZyme	1.1±2.1%	Cytoplasmic
ocean	Proteobacteria	metagenome	CAZyme	40.2±17.9%	Cytoplasmic
ocean	Rhodothermaeota	metagenome	CAZyme	0.2±0.3%	Cytoplasmic
ocean	Uncl_Bacteria	metagenome	CAZyme	21.7±9.8%	Cytoplasmic
ocean	Verrucomicrobia	metagenome	CAZyme	1±1.1%	Cytoplasmic
soil	Acidobacteria	metagenome	CAZyme	11.1±9.5%	Cytoplasmic
soil	Actinobacteria	metagenome	CAZyme	20.4±19.8%	Cytoplasmic
soil	Bacteroidetes	metagenome	CAZyme	2.7±5%	Cytoplasmic
soil	Ca.Phylum	metagenome	CAZyme	3.8±6.1%	Cytoplasmic
soil	Chloroflexi	metagenome	CAZyme	2.2±3.8%	Cytoplasmic
soil	Cyanobacteria	metagenome	CAZyme	1.3±1.9%	Cytoplasmic
soil	Deinococcus-Thermus	metagenome	CAZyme	0.6±1.2%	Cytoplasmic
soil	Firmicutes	metagenome	CAZyme	0.8±1.2%	Cytoplasmic
soil	Gemmatimonadetes	metagenome	CAZyme	2.1±3.6%	Cytoplasmic
soil	Nitrospirae	metagenome	CAZyme	1.1±2.2%	Cytoplasmic
soil	Others	metagenome	CAZyme	0.3±0.4%	Cytoplasmic
soil	Planctomycetes	metagenome	CAZyme	3.2±5.3%	Cytoplasmic
soil	Proteobacteria	metagenome	CAZyme	36.6±19.6%	Cytoplasmic
soil	Uncl_Bacteria	metagenome	CAZyme	29.6±14.3%	Cytoplasmic
soil	Verrucomicrobia	metagenome	CAZyme	6.2±8.6%	Cytoplasmic
gut	Acidobacteria	metaproteome	CAZyme	1.7±1.8%	Cytoplasmic
gut	Actinobacteria	metaproteome	CAZyme	0.8±0.8%	Cytoplasmic
gut	Bacteroidetes	metaproteome	CAZyme	21.1±11%	Cytoplasmic
gut	Ca.Phylum	metaproteome	CAZyme	0.8±1.7%	Cytoplasmic
gut	Chloroflexi	metaproteome	CAZyme	1±2.3%	Cytoplasmic
gut	Cyanobacteria	metaproteome	CAZyme	0.1±0.5%	Cytoplasmic
gut	Firmicutes	metaproteome	CAZyme	35.9±17.4%	Cytoplasmic
gut	Nitrospinae	metaproteome	CAZyme	0.1±0.4%	Cytoplasmic
gut	Nitrospirae	metaproteome	CAZyme	0±0%	Cytoplasmic
gut	Others	metaproteome	CAZyme	0.5±0.6%	Cytoplasmic
gut	Planctomycetes	metaproteome	CAZyme	0.2±0.4%	Cytoplasmic
gut	Proteobacteria	metaproteome	CAZyme	8.7±6.2%	Cytoplasmic
gut	Uncl_Bacteria	metaproteome	CAZyme	28.5±8.9%	Cytoplasmic
gut	Verrucomicrobia	metaproteome	CAZyme	0.5±1%	Cytoplasmic
ocean	Acidobacteria	metaproteome	CAZyme	0.9±1%	Cytoplasmic
ocean	Actinobacteria	metaproteome	CAZyme	4.7±3.1%	Cytoplasmic
ocean	Bacteroidetes	metaproteome	CAZyme	3.7±2.6%	Cytoplasmic
ocean	Balneolaeota	metaproteome	CAZyme	0±0%	Cytoplasmic
ocean	Ca.Phylum	metaproteome	CAZyme	0.1±0.3%	Cytoplasmic
ocean	Chloroflexi	metaproteome	CAZyme	0.3±0.3%	Cytoplasmic
ocean	Cyanobacteria	metaproteome	CAZyme	0.5±1.3%	Cytoplasmic
ocean	Firmicutes	metaproteome	CAZyme	0.2±0.7%	Cytoplasmic
ocean	Nitrospirae	metaproteome	CAZyme	0±0%	Cytoplasmic
ocean	Others	metaproteome	CAZyme	0±0.1%	Cytoplasmic
ocean	Planctomycetes	metaproteome	CAZyme	0.3±0.6%	Cytoplasmic
ocean	Proteobacteria	metaproteome	CAZyme	47.1±12.8%	Cytoplasmic
ocean	Rhodothermaeota	metaproteome	CAZyme	0.2±0.4%	Cytoplasmic
ocean	Uncl_Bacteria	metaproteome	CAZyme	38.5±10.2%	Cytoplasmic
ocean	Verrucomicrobia	metaproteome	CAZyme	3.4±4%	Cytoplasmic
soil	Acidobacteria	metaproteome	CAZyme	2.7±1.5%	Cytoplasmic
soil	Actinobacteria	metaproteome	CAZyme	7.1±3.2%	Cytoplasmic
soil	Bacteroidetes	metaproteome	CAZyme	8.3±12%	Cytoplasmic
soil	Ca.Phylum	metaproteome	CAZyme	0±0.1%	Cytoplasmic
soil	Chloroflexi	metaproteome	CAZyme	2.3±1.6%	Cytoplasmic
soil	Cyanobacteria	metaproteome	CAZyme	0±0%	Cytoplasmic
soil	Firmicutes	metaproteome	CAZyme	1.9±5.3%	Cytoplasmic
soil	Nitrospinae	metaproteome	CAZyme	0±0%	Cytoplasmic
soil	Nitrospirae	metaproteome	CAZyme	0.1±0.1%	Cytoplasmic
soil	Others	metaproteome	CAZyme	0.1±0.2%	Cytoplasmic
soil	Planctomycetes	metaproteome	CAZyme	16.9±11.8%	Cytoplasmic
soil	Proteobacteria	metaproteome	CAZyme	8.8±4%	Cytoplasmic
soil	Uncl_Bacteria	metaproteome	CAZyme	48.2±8.3%	Cytoplasmic
soil	Verrucomicrobia	metaproteome	CAZyme	3.6±2.1%	Cytoplasmic
gut	Actinobacteria	metatranscriptome	CAZyme	1.7±2.6%	Cytoplasmic
gut	Bacteroidetes	metatranscriptome	CAZyme	51±28.1%	Cytoplasmic
gut	Ca.Phylum	metatranscriptome	CAZyme	0.1±0.1%	Cytoplasmic
gut	Chloroflexi	metatranscriptome	CAZyme	0±NA%	Cytoplasmic
gut	Firmicutes	metatranscriptome	CAZyme	42.4±29.6%	Cytoplasmic
gut	Others	metatranscriptome	CAZyme	6.2±8.3%	Cytoplasmic
gut	Proteobacteria	metatranscriptome	CAZyme	4.5±12%	Cytoplasmic
gut	Uncl_Bacteria	metatranscriptome	CAZyme	22.1±19%	Cytoplasmic
gut	Verrucomicrobia	metatranscriptome	CAZyme	8.5±18.6%	Cytoplasmic
ocean	Acidobacteria	metatranscriptome	CAZyme	0.1±0.1%	Cytoplasmic
ocean	Actinobacteria	metatranscriptome	CAZyme	10.7±21.4%	Cytoplasmic
ocean	Bacteroidetes	metatranscriptome	CAZyme	11.4±13.9%	Cytoplasmic
ocean	Balneolaeota	metatranscriptome	CAZyme	1.8±3.8%	Cytoplasmic
ocean	Ca.Phylum	metatranscriptome	CAZyme	0.8±1.9%	Cytoplasmic
ocean	Chloroflexi	metatranscriptome	CAZyme	1.7±4.6%	Cytoplasmic
ocean	Cyanobacteria	metatranscriptome	CAZyme	20.5±22.5%	Cytoplasmic
ocean	Deinococcus-Thermus	metatranscriptome	CAZyme	0±0%	Cytoplasmic
ocean	Firmicutes	metatranscriptome	CAZyme	0.3±0.4%	Cytoplasmic
ocean	Gemmatimonadetes	metatranscriptome	CAZyme	0.1±0.1%	Cytoplasmic
ocean	Nitrospinae	metatranscriptome	CAZyme	4.8±12.9%	Cytoplasmic
ocean	Nitrospirae	metatranscriptome	CAZyme	0.4±0.3%	Cytoplasmic
ocean	Others	metatranscriptome	CAZyme	3.7±8.9%	Cytoplasmic
ocean	Planctomycetes	metatranscriptome	CAZyme	0.8±1.9%	Cytoplasmic
ocean	Proteobacteria	metatranscriptome	CAZyme	54.9±26.9%	Cytoplasmic
ocean	Rhodothermaeota	metatranscriptome	CAZyme	9.9±17.1%	Cytoplasmic
ocean	Uncl_Bacteria	metatranscriptome	CAZyme	15.8±13%	Cytoplasmic
ocean	Verrucomicrobia	metatranscriptome	CAZyme	1.6±3.3%	Cytoplasmic
soil	Acidobacteria	metatranscriptome	CAZyme	7.2±10.3%	Cytoplasmic
soil	Actinobacteria	metatranscriptome	CAZyme	20.5±20.6%	Cytoplasmic
soil	Bacteroidetes	metatranscriptome	CAZyme	10.5±21.3%	Cytoplasmic
soil	Ca.Phylum	metatranscriptome	CAZyme	1.2±0.7%	Cytoplasmic
soil	Chloroflexi	metatranscriptome	CAZyme	6.9±5.2%	Cytoplasmic
soil	Cyanobacteria	metatranscriptome	CAZyme	3.6±3.3%	Cytoplasmic
soil	Deinococcus-Thermus	metatranscriptome	CAZyme	0.1±NA%	Cytoplasmic
soil	Firmicutes	metatranscriptome	CAZyme	0.6±0.9%	Cytoplasmic
soil	Gemmatimonadetes	metatranscriptome	CAZyme	1.2±1.2%	Cytoplasmic
soil	Nitrospirae	metatranscriptome	CAZyme	0.1±NA%	Cytoplasmic
soil	Others	metatranscriptome	CAZyme	0.5±0.5%	Cytoplasmic
soil	Planctomycetes	metatranscriptome	CAZyme	2.2±2%	Cytoplasmic
soil	Proteobacteria	metatranscriptome	CAZyme	46.2±27.4%	Cytoplasmic
soil	Uncl_Bacteria	metatranscriptome	CAZyme	28.6±17.9%	Cytoplasmic
soil	Verrucomicrobia	metatranscriptome	CAZyme	0.8±1%	Cytoplasmic
gut	Actinobacteria	metagenome	peptidase	1.7±2.7%	Cytoplasmic
gut	Bacteroidetes	metagenome	peptidase	35.1±18.2%	Cytoplasmic
gut	Ca.Phylum	metagenome	peptidase	0±0.1%	Cytoplasmic
gut	Chloroflexi	metagenome	peptidase	0±0%	Cytoplasmic
gut	Firmicutes	metagenome	peptidase	47.7±18.3%	Cytoplasmic
gut	Others	metagenome	peptidase	0.4±0.8%	Cytoplasmic
gut	Planctomycetes	metagenome	peptidase	0±0%	Cytoplasmic
gut	Proteobacteria	metagenome	peptidase	3.2±6.8%	Cytoplasmic
gut	Uncl_Bacteria	metagenome	peptidase	11.8±5.7%	Cytoplasmic
gut	Verrucomicrobia	metagenome	peptidase	2.6±4.1%	Cytoplasmic
ocean	Acidobacteria	metagenome	peptidase	0.1±0.2%	Cytoplasmic
ocean	Actinobacteria	metagenome	peptidase	7±13.1%	Cytoplasmic
ocean	Bacteroidetes	metagenome	peptidase	6±7.8%	Cytoplasmic
ocean	Balneolaeota	metagenome	peptidase	0.1±0.6%	Cytoplasmic
ocean	Ca.Phylum	metagenome	peptidase	1.9±4.1%	Cytoplasmic
ocean	Chloroflexi	metagenome	peptidase	2.2±4.9%	Cytoplasmic
ocean	Cyanobacteria	metagenome	peptidase	18.8±24.3%	Cytoplasmic
ocean	Deinococcus-Thermus	metagenome	peptidase	0±0.1%	Cytoplasmic
ocean	Firmicutes	metagenome	peptidase	0.1±0.1%	Cytoplasmic
ocean	Gemmatimonadetes	metagenome	peptidase	0.1±0.2%	Cytoplasmic
ocean	Nitrospinae	metagenome	peptidase	1.1±3.4%	Cytoplasmic
ocean	Nitrospirae	metagenome	peptidase	0±0%	Cytoplasmic
ocean	Others	metagenome	peptidase	0.1±0.3%	Cytoplasmic
ocean	Planctomycetes	metagenome	peptidase	0.8±1.8%	Cytoplasmic
ocean	Proteobacteria	metagenome	peptidase	39.5±17.6%	Cytoplasmic
ocean	Rhodothermaeota	metagenome	peptidase	0.2±0.4%	Cytoplasmic
ocean	Uncl_Bacteria	metagenome	peptidase	23.3±10.1%	Cytoplasmic
ocean	Verrucomicrobia	metagenome	peptidase	0.6±0.7%	Cytoplasmic
soil	Acidobacteria	metagenome	peptidase	7.8±6.3%	Cytoplasmic
soil	Actinobacteria	metagenome	peptidase	19.5±17.2%	Cytoplasmic
soil	Bacteroidetes	metagenome	peptidase	1.6±2.8%	Cytoplasmic
soil	Balneolaeota	metagenome	peptidase	0±0%	Cytoplasmic
soil	Ca.Phylum	metagenome	peptidase	2.4±3.4%	Cytoplasmic
soil	Chloroflexi	metagenome	peptidase	1.6±2.9%	Cytoplasmic
soil	Cyanobacteria	metagenome	peptidase	0.4±0.4%	Cytoplasmic
soil	Deinococcus-Thermus	metagenome	peptidase	0.1±0.2%	Cytoplasmic
soil	Firmicutes	metagenome	peptidase	0.5±0.6%	Cytoplasmic
soil	Gemmatimonadetes	metagenome	peptidase	0.6±0.7%	Cytoplasmic
soil	Nitrospirae	metagenome	peptidase	0.6±0.8%	Cytoplasmic
soil	Others	metagenome	peptidase	0.4±1%	Cytoplasmic
soil	Planctomycetes	metagenome	peptidase	2.3±2.6%	Cytoplasmic
soil	Proteobacteria	metagenome	peptidase	36.2±14.7%	Cytoplasmic
soil	Uncl_Bacteria	metagenome	peptidase	29.4±8.6%	Cytoplasmic
soil	Verrucomicrobia	metagenome	peptidase	2.8±4.1%	Cytoplasmic
gut	Acidobacteria	metaproteome	peptidase	3.7±3.7%	Cytoplasmic
gut	Actinobacteria	metaproteome	peptidase	8.2±4.5%	Cytoplasmic
gut	Bacteroidetes	metaproteome	peptidase	15±8.5%	Cytoplasmic
gut	Balneolaeota	metaproteome	peptidase	0±0.1%	Cytoplasmic
gut	Ca.Phylum	metaproteome	peptidase	0.5±0.4%	Cytoplasmic
gut	Chloroflexi	metaproteome	peptidase	1.2±2%	Cytoplasmic
gut	Cyanobacteria	metaproteome	peptidase	1.5±1.8%	Cytoplasmic
gut	Deinococcus-Thermus	metaproteome	peptidase	0±0%	Cytoplasmic
gut	Firmicutes	metaproteome	peptidase	11.3±7%	Cytoplasmic
gut	Gemmatimonadetes	metaproteome	peptidase	0.2±0.2%	Cytoplasmic
gut	Nitrospinae	metaproteome	peptidase	0±0%	Cytoplasmic
gut	Others	metaproteome	peptidase	0.1±0.2%	Cytoplasmic
gut	Planctomycetes	metaproteome	peptidase	12.3±18.6%	Cytoplasmic
gut	Proteobacteria	metaproteome	peptidase	16.9±6.8%	Cytoplasmic
gut	Rhodothermaeota	metaproteome	peptidase	0±0%	Cytoplasmic
gut	Uncl_Bacteria	metaproteome	peptidase	28.9±10.3%	Cytoplasmic
gut	Verrucomicrobia	metaproteome	peptidase	0.1±0.2%	Cytoplasmic
ocean	Acidobacteria	metaproteome	peptidase	1.8±1.2%	Cytoplasmic
ocean	Actinobacteria	metaproteome	peptidase	3.5±2.8%	Cytoplasmic
ocean	Bacteroidetes	metaproteome	peptidase	2±1.3%	Cytoplasmic
ocean	Balneolaeota	metaproteome	peptidase	0±0%	Cytoplasmic
ocean	Ca.Phylum	metaproteome	peptidase	0.5±0.3%	Cytoplasmic
ocean	Chloroflexi	metaproteome	peptidase	0.8±0.8%	Cytoplasmic
ocean	Cyanobacteria	metaproteome	peptidase	1.6±1.9%	Cytoplasmic
ocean	Firmicutes	metaproteome	peptidase	0.8±0.6%	Cytoplasmic
ocean	Gemmatimonadetes	metaproteome	peptidase	0.3±0.2%	Cytoplasmic
ocean	Nitrospinae	metaproteome	peptidase	0±0%	Cytoplasmic
ocean	Nitrospirae	metaproteome	peptidase	0±0%	Cytoplasmic
ocean	Others	metaproteome	peptidase	0.1±0%	Cytoplasmic
ocean	Planctomycetes	metaproteome	peptidase	0.4±0.3%	Cytoplasmic
ocean	Proteobacteria	metaproteome	peptidase	58.3±7.8%	Cytoplasmic
ocean	Rhodothermaeota	metaproteome	peptidase	0.1±0%	Cytoplasmic
ocean	Uncl_Bacteria	metaproteome	peptidase	29.3±4.6%	Cytoplasmic
ocean	Verrucomicrobia	metaproteome	peptidase	0.5±0.4%	Cytoplasmic
soil	Acidobacteria	metaproteome	peptidase	9.4±2.7%	Cytoplasmic
soil	Actinobacteria	metaproteome	peptidase	9.3±2.5%	Cytoplasmic
soil	Bacteroidetes	metaproteome	peptidase	2.6±5.3%	Cytoplasmic
soil	Balneolaeota	metaproteome	peptidase	0±0%	Cytoplasmic
soil	Ca.Phylum	metaproteome	peptidase	1.5±0.5%	Cytoplasmic
soil	Chloroflexi	metaproteome	peptidase	1.6±1%	Cytoplasmic
soil	Cyanobacteria	metaproteome	peptidase	0±0%	Cytoplasmic
soil	Deinococcus-Thermus	metaproteome	peptidase	0±0%	Cytoplasmic
soil	Firmicutes	metaproteome	peptidase	1.9±8.9%	Cytoplasmic
soil	Gemmatimonadetes	metaproteome	peptidase	0.3±0.2%	Cytoplasmic
soil	Nitrospinae	metaproteome	peptidase	0±0%	Cytoplasmic
soil	Others	metaproteome	peptidase	0.1±0%	Cytoplasmic
soil	Planctomycetes	metaproteome	peptidase	3±2.1%	Cytoplasmic
soil	Proteobacteria	metaproteome	peptidase	25.4±6.2%	Cytoplasmic
soil	Rhodothermaeota	metaproteome	peptidase	0±0%	Cytoplasmic
soil	Uncl_Bacteria	metaproteome	peptidase	43±8.3%	Cytoplasmic
soil	Verrucomicrobia	metaproteome	peptidase	1.8±0.5%	Cytoplasmic
gut	Actinobacteria	metatranscriptome	peptidase	5.4±19.5%	Cytoplasmic
gut	Bacteroidetes	metatranscriptome	peptidase	38.4±27.7%	Cytoplasmic
gut	Firmicutes	metatranscriptome	peptidase	43.9±27.5%	Cytoplasmic
gut	Others	metatranscriptome	peptidase	2.2±2.2%	Cytoplasmic
gut	Proteobacteria	metatranscriptome	peptidase	9.3±14%	Cytoplasmic
gut	Uncl_Bacteria	metatranscriptome	peptidase	24.3±18%	Cytoplasmic
gut	Verrucomicrobia	metatranscriptome	peptidase	1±1.8%	Cytoplasmic
ocean	Acidobacteria	metatranscriptome	peptidase	0±0.1%	Cytoplasmic
ocean	Actinobacteria	metatranscriptome	peptidase	5.7±15.9%	Cytoplasmic
ocean	Bacteroidetes	metatranscriptome	peptidase	5.6±9.5%	Cytoplasmic
ocean	Balneolaeota	metatranscriptome	peptidase	0.8±3.1%	Cytoplasmic
ocean	Ca.Phylum	metatranscriptome	peptidase	0.4±1.3%	Cytoplasmic
ocean	Chloroflexi	metatranscriptome	peptidase	1.8±5.9%	Cytoplasmic
ocean	Cyanobacteria	metatranscriptome	peptidase	21±20%	Cytoplasmic
ocean	Deinococcus-Thermus	metatranscriptome	peptidase	0±0%	Cytoplasmic
ocean	Firmicutes	metatranscriptome	peptidase	0.1±0.3%	Cytoplasmic
ocean	Gemmatimonadetes	metatranscriptome	peptidase	0.2±0.5%	Cytoplasmic
ocean	Nitrospinae	metatranscriptome	peptidase	2.7±9.2%	Cytoplasmic
ocean	Nitrospirae	metatranscriptome	peptidase	0±0%	Cytoplasmic
ocean	Others	metatranscriptome	peptidase	0.3±0.5%	Cytoplasmic
ocean	Planctomycetes	metatranscriptome	peptidase	0.3±1.2%	Cytoplasmic
ocean	Proteobacteria	metatranscriptome	peptidase	47.1±27.8%	Cytoplasmic
ocean	Rhodothermaeota	metatranscriptome	peptidase	0.3±0.4%	Cytoplasmic
ocean	Uncl_Bacteria	metatranscriptome	peptidase	26.3±16.2%	Cytoplasmic
ocean	Verrucomicrobia	metatranscriptome	peptidase	0.7±1.1%	Cytoplasmic
soil	Acidobacteria	metatranscriptome	peptidase	6.2±9.4%	Cytoplasmic
soil	Actinobacteria	metatranscriptome	peptidase	31.2±32%	Cytoplasmic
soil	Bacteroidetes	metatranscriptome	peptidase	18.9±27.5%	Cytoplasmic
soil	Ca.Phylum	metatranscriptome	peptidase	1.7±1.9%	Cytoplasmic
soil	Chloroflexi	metatranscriptome	peptidase	4.8±19.1%	Cytoplasmic
soil	Cyanobacteria	metatranscriptome	peptidase	0.7±1.5%	Cytoplasmic
soil	Deinococcus-Thermus	metatranscriptome	peptidase	0±NA%	Cytoplasmic
soil	Firmicutes	metatranscriptome	peptidase	0.4±0.6%	Cytoplasmic
soil	Gemmatimonadetes	metatranscriptome	peptidase	0.4±0.4%	Cytoplasmic
soil	Nitrospirae	metatranscriptome	peptidase	0.3±0.4%	Cytoplasmic
soil	Others	metatranscriptome	peptidase	0.1±0.1%	Cytoplasmic
soil	Planctomycetes	metatranscriptome	peptidase	2±2.6%	Cytoplasmic
soil	Proteobacteria	metatranscriptome	peptidase	20.7±19.8%	Cytoplasmic
soil	Uncl_Bacteria	metatranscriptome	peptidase	39.6±26.2%	Cytoplasmic
soil	Verrucomicrobia	metatranscriptome	peptidase	1.3±1.8%	Cytoplasmic
gut	Actinobacteria	metagenome	CAZyme	0.9±1.7%	Secretory
gut	Bacteroidetes	metagenome	CAZyme	77.1±13.7%	Secretory
gut	Ca.Phylum	metagenome	CAZyme	0.1±0.1%	Secretory
gut	Cyanobacteria	metagenome	CAZyme	0±0%	Secretory
gut	Firmicutes	metagenome	CAZyme	9.6±9.5%	Secretory
gut	Others	metagenome	CAZyme	0.2±0.5%	Secretory
gut	Planctomycetes	metagenome	CAZyme	0±0%	Secretory
gut	Proteobacteria	metagenome	CAZyme	0.5±0.8%	Secretory
gut	Uncl_Bacteria	metagenome	CAZyme	10.3±7.5%	Secretory
gut	Verrucomicrobia	metagenome	CAZyme	3±6%	Secretory
ocean	Acidobacteria	metagenome	CAZyme	0.8±1.2%	Secretory
ocean	Actinobacteria	metagenome	CAZyme	6.5±14.9%	Secretory
ocean	Bacteroidetes	metagenome	CAZyme	16.9±14.6%	Secretory
ocean	Balneolaeota	metagenome	CAZyme	0.9±2.9%	Secretory
ocean	Ca.Phylum	metagenome	CAZyme	3.9±6.1%	Secretory
ocean	Chloroflexi	metagenome	CAZyme	1.3±3.1%	Secretory
ocean	Cyanobacteria	metagenome	CAZyme	10.2±15.3%	Secretory
ocean	Deinococcus-Thermus	metagenome	CAZyme	0.1±0.1%	Secretory
ocean	Firmicutes	metagenome	CAZyme	0.6±1.5%	Secretory
ocean	Gemmatimonadetes	metagenome	CAZyme	0.9±1.3%	Secretory
ocean	Nitrospinae	metagenome	CAZyme	2.4±5.3%	Secretory
ocean	Nitrospirae	metagenome	CAZyme	0.6±1.4%	Secretory
ocean	Others	metagenome	CAZyme	1±1.1%	Secretory
ocean	Planctomycetes	metagenome	CAZyme	1.9±2.3%	Secretory
ocean	Proteobacteria	metagenome	CAZyme	36±18.7%	Secretory
ocean	Rhodothermaeota	metagenome	CAZyme	1.3±2.1%	Secretory
ocean	Uncl_Bacteria	metagenome	CAZyme	23.4±11.3%	Secretory
ocean	Verrucomicrobia	metagenome	CAZyme	4.2±4.7%	Secretory
soil	Acidobacteria	metagenome	CAZyme	30.5±29%	Secretory
soil	Actinobacteria	metagenome	CAZyme	43.7±34.1%	Secretory
soil	Bacteroidetes	metagenome	CAZyme	7.1±10.3%	Secretory
soil	Ca.Phylum	metagenome	CAZyme	21.5±31.4%	Secretory
soil	Chloroflexi	metagenome	CAZyme	3.1±4.2%	Secretory
soil	Cyanobacteria	metagenome	CAZyme	3.7±3.4%	Secretory
soil	Firmicutes	metagenome	CAZyme	5±9.8%	Secretory
soil	Gemmatimonadetes	metagenome	CAZyme	1.3±0.9%	Secretory
soil	Nitrospirae	metagenome	CAZyme	15.8±NA%	Secretory
soil	Others	metagenome	CAZyme	2.8±2.2%	Secretory
soil	Planctomycetes	metagenome	CAZyme	3.6±3.6%	Secretory
soil	Proteobacteria	metagenome	CAZyme	62.6±29.9%	Secretory
soil	Uncl_Bacteria	metagenome	CAZyme	33.8±29.8%	Secretory
soil	Verrucomicrobia	metagenome	CAZyme	10.9±20%	Secretory
gut	Acidobacteria	metaproteome	CAZyme	0±0.1%	Secretory
gut	Actinobacteria	metaproteome	CAZyme	2.2±1.5%	Secretory
gut	Bacteroidetes	metaproteome	CAZyme	45±13.8%	Secretory
gut	Firmicutes	metaproteome	CAZyme	36.8±19.6%	Secretory
gut	Planctomycetes	metaproteome	CAZyme	0.1±0.1%	Secretory
gut	Proteobacteria	metaproteome	CAZyme	0.8±1.4%	Secretory
gut	Uncl_Bacteria	metaproteome	CAZyme	15.2±7.9%	Secretory
gut	Verrucomicrobia	metaproteome	CAZyme	0±0%	Secretory
ocean	Acidobacteria	metaproteome	CAZyme	0.2±0.5%	Secretory
ocean	Actinobacteria	metaproteome	CAZyme	0±0%	Secretory
ocean	Bacteroidetes	metaproteome	CAZyme	6.2±5.4%	Secretory
ocean	Proteobacteria	metaproteome	CAZyme	75.3±10%	Secretory
ocean	Rhodothermaeota	metaproteome	CAZyme	0.7±1.3%	Secretory
ocean	Uncl_Bacteria	metaproteome	CAZyme	17.6±9.3%	Secretory
ocean	Verrucomicrobia	metaproteome	CAZyme	0±0%	Secretory
soil	Acidobacteria	metaproteome	CAZyme	0.4±0.4%	Secretory
soil	Actinobacteria	metaproteome	CAZyme	5.8±8.4%	Secretory
soil	Bacteroidetes	metaproteome	CAZyme	11.5±13.3%	Secretory
soil	Firmicutes	metaproteome	CAZyme	7.9±12%	Secretory
soil	Planctomycetes	metaproteome	CAZyme	45.6±21.5%	Secretory
soil	Proteobacteria	metaproteome	CAZyme	11.5±7%	Secretory
soil	Uncl_Bacteria	metaproteome	CAZyme	17.4±5%	Secretory
soil	Verrucomicrobia	metaproteome	CAZyme	0±0.1%	Secretory
gut	Actinobacteria	metatranscriptome	CAZyme	1.6±2.2%	Secretory
gut	Bacteroidetes	metatranscriptome	CAZyme	57.3±30.6%	Secretory
gut	Cyanobacteria	metatranscriptome	CAZyme	0.2±0.1%	Secretory
gut	Firmicutes	metatranscriptome	CAZyme	48.3±35.1%	Secretory
gut	Others	metatranscriptome	CAZyme	9.8±11.5%	Secretory
gut	Proteobacteria	metatranscriptome	CAZyme	8.4±19.3%	Secretory
gut	Uncl_Bacteria	metatranscriptome	CAZyme	18.4±21.2%	Secretory
gut	Verrucomicrobia	metatranscriptome	CAZyme	8.6±15.1%	Secretory
ocean	Acidobacteria	metatranscriptome	CAZyme	0.5±0.7%	Secretory
ocean	Actinobacteria	metatranscriptome	CAZyme	29.6±29.1%	Secretory
ocean	Bacteroidetes	metatranscriptome	CAZyme	20.6±24%	Secretory
ocean	Balneolaeota	metatranscriptome	CAZyme	14.6±21.8%	Secretory
ocean	Ca.Phylum	metatranscriptome	CAZyme	5.1±12.2%	Secretory
ocean	Chloroflexi	metatranscriptome	CAZyme	10.2±26%	Secretory
ocean	Cyanobacteria	metatranscriptome	CAZyme	22.4±29.3%	Secretory
ocean	Firmicutes	metatranscriptome	CAZyme	3.4±5.9%	Secretory
ocean	Gemmatimonadetes	metatranscriptome	CAZyme	0.2±NA%	Secretory
ocean	Nitrospinae	metatranscriptome	CAZyme	17±34.1%	Secretory
ocean	Others	metatranscriptome	CAZyme	1.1±1.5%	Secretory
ocean	Planctomycetes	metatranscriptome	CAZyme	6.6±10.5%	Secretory
ocean	Proteobacteria	metatranscriptome	CAZyme	58.4±33.6%	Secretory
ocean	Rhodothermaeota	metatranscriptome	CAZyme	2.9±2%	Secretory
ocean	Uncl_Bacteria	metatranscriptome	CAZyme	22.3±24.3%	Secretory
ocean	Verrucomicrobia	metatranscriptome	CAZyme	13.1±17.4%	Secretory
soil	Acidobacteria	metatranscriptome	CAZyme	32.2±29.7%	Secretory
soil	Actinobacteria	metatranscriptome	CAZyme	35.5±33.2%	Secretory
soil	Bacteroidetes	metatranscriptome	CAZyme	65.6±33.6%	Secretory
soil	Ca.Phylum	metatranscriptome	CAZyme	0.2±NA%	Secretory
soil	Chloroflexi	metatranscriptome	CAZyme	1.6±1.1%	Secretory
soil	Cyanobacteria	metatranscriptome	CAZyme	0.2±NA%	Secretory
soil	Firmicutes	metatranscriptome	CAZyme	24.8±27.1%	Secretory
soil	Gemmatimonadetes	metatranscriptome	CAZyme	9.3±8.3%	Secretory
soil	Planctomycetes	metatranscriptome	CAZyme	4.1±4.4%	Secretory
soil	Proteobacteria	metatranscriptome	CAZyme	27.7±24.2%	Secretory
soil	Uncl_Bacteria	metatranscriptome	CAZyme	54.3±37%	Secretory
soil	Verrucomicrobia	metatranscriptome	CAZyme	7.3±8.5%	Secretory
gut	Actinobacteria	metagenome	peptidase	0.4±0.6%	Secretory
gut	Bacteroidetes	metagenome	peptidase	63.4±16.7%	Secretory
gut	Ca.Phylum	metagenome	peptidase	0.1±0.2%	Secretory
gut	Cyanobacteria	metagenome	peptidase	0±0%	Secretory
gut	Firmicutes	metagenome	peptidase	23.9±15.1%	Secretory
gut	Nitrospirae	metagenome	peptidase	0.1±0.2%	Secretory
gut	Others	metagenome	peptidase	0.3±0.6%	Secretory
gut	Proteobacteria	metagenome	peptidase	2.6±6.6%	Secretory
gut	Uncl_Bacteria	metagenome	peptidase	9.3±6.6%	Secretory
gut	Verrucomicrobia	metagenome	peptidase	3.3±5.4%	Secretory
ocean	Acidobacteria	metagenome	peptidase	0.4±0.5%	Secretory
ocean	Actinobacteria	metagenome	peptidase	5.8±14.2%	Secretory
ocean	Bacteroidetes	metagenome	peptidase	12.3±13.1%	Secretory
ocean	Balneolaeota	metagenome	peptidase	1.2±3.7%	Secretory
ocean	Ca.Phylum	metagenome	peptidase	4.9±7.7%	Secretory
ocean	Chloroflexi	metagenome	peptidase	1±1.7%	Secretory
ocean	Cyanobacteria	metagenome	peptidase	14.6±21.9%	Secretory
ocean	Deinococcus-Thermus	metagenome	peptidase	0.2±0.4%	Secretory
ocean	Firmicutes	metagenome	peptidase	0.2±0.3%	Secretory
ocean	Gemmatimonadetes	metagenome	peptidase	0.9±1.6%	Secretory
ocean	Nitrospinae	metagenome	peptidase	2.1±5.6%	Secretory
ocean	Nitrospirae	metagenome	peptidase	0±0%	Secretory
ocean	Others	metagenome	peptidase	0.4±0.5%	Secretory
ocean	Planctomycetes	metagenome	peptidase	1±1.5%	Secretory
ocean	Proteobacteria	metagenome	peptidase	39.1±20.6%	Secretory
ocean	Rhodothermaeota	metagenome	peptidase	0.9±1.5%	Secretory
ocean	Uncl_Bacteria	metagenome	peptidase	24.1±13.2%	Secretory
ocean	Verrucomicrobia	metagenome	peptidase	1.6±2%	Secretory
soil	Acidobacteria	metagenome	peptidase	14.2±12.3%	Secretory
soil	Actinobacteria	metagenome	peptidase	22.6±22.8%	Secretory
soil	Bacteroidetes	metagenome	peptidase	5.5±8.5%	Secretory
soil	Ca.Phylum	metagenome	peptidase	7±7.2%	Secretory
soil	Chloroflexi	metagenome	peptidase	3.6±7.7%	Secretory
soil	Cyanobacteria	metagenome	peptidase	0.3±0.2%	Secretory
soil	Firmicutes	metagenome	peptidase	3.9±6.1%	Secretory
soil	Gemmatimonadetes	metagenome	peptidase	1.2±0.8%	Secretory
soil	Nitrospirae	metagenome	peptidase	5.1±5.8%	Secretory
soil	Others	metagenome	peptidase	0.3±0.2%	Secretory
soil	Planctomycetes	metagenome	peptidase	4.2±5.4%	Secretory
soil	Proteobacteria	metagenome	peptidase	49.6±23.1%	Secretory
soil	Uncl_Bacteria	metagenome	peptidase	27.7±20.5%	Secretory
soil	Verrucomicrobia	metagenome	peptidase	11.4±13.4%	Secretory
gut	Acidobacteria	metaproteome	peptidase	1.7±4.6%	Secretory
gut	Actinobacteria	metaproteome	peptidase	2.5±2.3%	Secretory
gut	Bacteroidetes	metaproteome	peptidase	58±13.3%	Secretory
gut	Chloroflexi	metaproteome	peptidase	0±0%	Secretory
gut	Cyanobacteria	metaproteome	peptidase	0.1±0.3%	Secretory
gut	Firmicutes	metaproteome	peptidase	6.2±4.1%	Secretory
gut	Gemmatimonadetes	metaproteome	peptidase	0±0.1%	Secretory
gut	Nitrospinae	metaproteome	peptidase	0±0%	Secretory
gut	Nitrospirae	metaproteome	peptidase	0.6±0.9%	Secretory
gut	Planctomycetes	metaproteome	peptidase	0±0.1%	Secretory
gut	Proteobacteria	metaproteome	peptidase	7.1±7.8%	Secretory
gut	Rhodothermaeota	metaproteome	peptidase	0±0%	Secretory
gut	Uncl_Bacteria	metaproteome	peptidase	23.6±10.7%	Secretory
gut	Verrucomicrobia	metaproteome	peptidase	0±0.1%	Secretory
ocean	Acidobacteria	metaproteome	peptidase	0.6±0.6%	Secretory
ocean	Actinobacteria	metaproteome	peptidase	3.5±7.8%	Secretory
ocean	Bacteroidetes	metaproteome	peptidase	2±1.5%	Secretory
ocean	Ca.Phylum	metaproteome	peptidase	0.1±0.1%	Secretory
ocean	Chloroflexi	metaproteome	peptidase	0.1±0.1%	Secretory
ocean	Cyanobacteria	metaproteome	peptidase	0.6±0.7%	Secretory
ocean	Firmicutes	metaproteome	peptidase	0.1±0.2%	Secretory
ocean	Gemmatimonadetes	metaproteome	peptidase	0±0.1%	Secretory
ocean	Nitrospinae	metaproteome	peptidase	0±0%	Secretory
ocean	Nitrospirae	metaproteome	peptidase	0±0%	Secretory
ocean	Others	metaproteome	peptidase	0±0.1%	Secretory
ocean	Planctomycetes	metaproteome	peptidase	0±0%	Secretory
ocean	Proteobacteria	metaproteome	peptidase	81.7±10.4%	Secretory
ocean	Rhodothermaeota	metaproteome	peptidase	0±0.1%	Secretory
ocean	Uncl_Bacteria	metaproteome	peptidase	11±4.1%	Secretory
ocean	Verrucomicrobia	metaproteome	peptidase	0.2±0.2%	Secretory
soil	Acidobacteria	metaproteome	peptidase	18.6±5.2%	Secretory
soil	Actinobacteria	metaproteome	peptidase	3.3±4.8%	Secretory
soil	Bacteroidetes	metaproteome	peptidase	4.8±17.9%	Secretory
soil	Chloroflexi	metaproteome	peptidase	0.4±0.6%	Secretory
soil	Cyanobacteria	metaproteome	peptidase	0±0%	Secretory
soil	Firmicutes	metaproteome	peptidase	0.2±0.6%	Secretory
soil	Gemmatimonadetes	metaproteome	peptidase	0.2±0.2%	Secretory
soil	Nitrospinae	metaproteome	peptidase	0±0%	Secretory
soil	Nitrospirae	metaproteome	peptidase	0.9±0.8%	Secretory
soil	Planctomycetes	metaproteome	peptidase	0.9±0.3%	Secretory
soil	Proteobacteria	metaproteome	peptidase	23.6±5.1%	Secretory
soil	Rhodothermaeota	metaproteome	peptidase	0.2±0.2%	Secretory
soil	Uncl_Bacteria	metaproteome	peptidase	44.9±9.7%	Secretory
soil	Verrucomicrobia	metaproteome	peptidase	2.1±0.8%	Secretory
gut	Actinobacteria	metatranscriptome	peptidase	0.1±NA%	Secretory
gut	Bacteroidetes	metatranscriptome	peptidase	53.6±28.1%	Secretory
gut	Ca.Phylum	metatranscriptome	peptidase	0.6±NA%	Secretory
gut	Firmicutes	metatranscriptome	peptidase	41.7±30.4%	Secretory
gut	Others	metatranscriptome	peptidase	0.3±0.3%	Secretory
gut	Proteobacteria	metatranscriptome	peptidase	7.5±9.9%	Secretory
gut	Uncl_Bacteria	metatranscriptome	peptidase	18.5±20%	Secretory
gut	Verrucomicrobia	metatranscriptome	peptidase	0.6±0.6%	Secretory
ocean	Acidobacteria	metatranscriptome	peptidase	0.2±0.2%	Secretory
ocean	Actinobacteria	metatranscriptome	peptidase	14.3±24%	Secretory
ocean	Bacteroidetes	metatranscriptome	peptidase	19.3±21.9%	Secretory
ocean	Balneolaeota	metatranscriptome	peptidase	2.4±4%	Secretory
ocean	Ca.Phylum	metatranscriptome	peptidase	2.8±4.1%	Secretory
ocean	Chloroflexi	metatranscriptome	peptidase	1.3±3.5%	Secretory
ocean	Cyanobacteria	metatranscriptome	peptidase	10.9±14.4%	Secretory
ocean	Firmicutes	metatranscriptome	peptidase	1.7±2.3%	Secretory
ocean	Gemmatimonadetes	metatranscriptome	peptidase	0.1±0.1%	Secretory
ocean	Nitrospinae	metatranscriptome	peptidase	4.3±5.7%	Secretory
ocean	Nitrospirae	metatranscriptome	peptidase	1.2±1.4%	Secretory
ocean	Others	metatranscriptome	peptidase	2±2.6%	Secretory
ocean	Planctomycetes	metatranscriptome	peptidase	1.8±1.6%	Secretory
ocean	Proteobacteria	metatranscriptome	peptidase	56±28.9%	Secretory
ocean	Rhodothermaeota	metatranscriptome	peptidase	0.2±0.1%	Secretory
ocean	Uncl_Bacteria	metatranscriptome	peptidase	20.3±19.2%	Secretory
ocean	Verrucomicrobia	metatranscriptome	peptidase	3.6±4.6%	Secretory
soil	Acidobacteria	metatranscriptome	peptidase	17±21.5%	Secretory
soil	Actinobacteria	metatranscriptome	peptidase	52.8±38.9%	Secretory
soil	Bacteroidetes	metatranscriptome	peptidase	30.1±34.5%	Secretory
soil	Ca.Phylum	metatranscriptome	peptidase	0.6±0.4%	Secretory
soil	Chloroflexi	metatranscriptome	peptidase	2±2.4%	Secretory
soil	Cyanobacteria	metatranscriptome	peptidase	0.3±0.1%	Secretory
soil	Firmicutes	metatranscriptome	peptidase	0.2±NA%	Secretory
soil	Gemmatimonadetes	metatranscriptome	peptidase	0.8±0.9%	Secretory
soil	Planctomycetes	metatranscriptome	peptidase	3.4±1.3%	Secretory
soil	Proteobacteria	metatranscriptome	peptidase	35.7±32%	Secretory
soil	Uncl_Bacteria	metatranscriptome	peptidase	34.2±32.5%	Secretory
soil	Verrucomicrobia	metatranscriptome	peptidase	5.7±6.2%	Secretory
