# Supplementary material for: Decoupling between the genetic potential and the metabolic regulation and expression in microbial organic matter cleavage across microbiomes
Source: Microbiol Spectr. 2024 Mar 21;12(5):e03036-23. doi: 10.1128/spectrum.03036-23 (PMC11210215; doi:10.1128/spectrum.03036-23)
Supplement: Data Set S5 — Functional composition of the CAZyme/peptidase in omics data set. [file spectrum.03036-23-s0005.xlsx]

## Sheet: Sheet1
microbiome	enzyme.class	omics	enzyme	rel.abudance	enzyme	loci
gut	AA	metagenome	CAZyme	0±0%	CAZyme	Secretory
gut	CBM	metagenome	CAZyme	6.1±1.4%	CAZyme	Secretory
gut	CE	metagenome	CAZyme	3±1%	CAZyme	Secretory
gut	GH	metagenome	CAZyme	84.2±2.5%	CAZyme	Secretory
gut	GT	metagenome	CAZyme	1.2±0.9%	CAZyme	Secretory
gut	PL	metagenome	CAZyme	5.5±1.9%	CAZyme	Secretory
ocean	AA	metagenome	CAZyme	8±4.7%	CAZyme	Secretory
ocean	CBM	metagenome	CAZyme	13.9±7.3%	CAZyme	Secretory
ocean	CE	metagenome	CAZyme	11.9±6.8%	CAZyme	Secretory
ocean	GH	metagenome	CAZyme	54.4±11.6%	CAZyme	Secretory
ocean	GT	metagenome	CAZyme	10±11.3%	CAZyme	Secretory
ocean	PL	metagenome	CAZyme	2.9±3.3%	CAZyme	Secretory
soil	AA	metagenome	CAZyme	44.3±24.8%	CAZyme	Secretory
soil	CBM	metagenome	CAZyme	17±25.1%	CAZyme	Secretory
soil	CE	metagenome	CAZyme	32.1±29.5%	CAZyme	Secretory
soil	GH	metagenome	CAZyme	55.2±30.4%	CAZyme	Secretory
soil	GT	metagenome	CAZyme	29.9±29.6%	CAZyme	Secretory
soil	PL	metagenome	CAZyme	4.6±4.3%	CAZyme	Secretory
gut	AA	metaproteome	CAZyme	0±0.1%	CAZyme	Secretory
gut	CBM	metaproteome	CAZyme	13.5±6.1%	CAZyme	Secretory
gut	CE	metaproteome	CAZyme	0.6±0.5%	CAZyme	Secretory
gut	GH	metaproteome	CAZyme	83.3±8.5%	CAZyme	Secretory
gut	PL	metaproteome	CAZyme	2.6±4.4%	CAZyme	Secretory
ocean	AA	metaproteome	CAZyme	51.1±21%	CAZyme	Secretory
ocean	CBM	metaproteome	CAZyme	6±7.1%	CAZyme	Secretory
ocean	CE	metaproteome	CAZyme	3.4±7.2%	CAZyme	Secretory
ocean	GH	metaproteome	CAZyme	28.5±20.4%	CAZyme	Secretory
ocean	GT	metaproteome	CAZyme	5.2±8.5%	CAZyme	Secretory
ocean	PL	metaproteome	CAZyme	5.9±6.8%	CAZyme	Secretory
soil	AA	metaproteome	CAZyme	12.8±8.3%	CAZyme	Secretory
soil	CBM	metaproteome	CAZyme	6.4±10.2%	CAZyme	Secretory
soil	CE	metaproteome	CAZyme	6.5±4%	CAZyme	Secretory
soil	GH	metaproteome	CAZyme	73.7±14.7%	CAZyme	Secretory
soil	PL	metaproteome	CAZyme	0.6±0.7%	CAZyme	Secretory
gut	AA	metatranscriptome	CAZyme	0.3±NA%	CAZyme	Secretory
gut	CBM	metatranscriptome	CAZyme	17.5±16.9%	CAZyme	Secretory
gut	CE	metatranscriptome	CAZyme	11.7±20.8%	CAZyme	Secretory
gut	GH	metatranscriptome	CAZyme	79.5±17.5%	CAZyme	Secretory
gut	GT	metatranscriptome	CAZyme	1.5±1.8%	CAZyme	Secretory
gut	PL	metatranscriptome	CAZyme	6±10.9%	CAZyme	Secretory
ocean	AA	metatranscriptome	CAZyme	37.3±31.8%	CAZyme	Secretory
ocean	CBM	metatranscriptome	CAZyme	17.8±19%	CAZyme	Secretory
ocean	CE	metatranscriptome	CAZyme	11.6±17.9%	CAZyme	Secretory
ocean	GH	metatranscriptome	CAZyme	47.1±28.6%	CAZyme	Secretory
ocean	GT	metatranscriptome	CAZyme	11.6±16.4%	CAZyme	Secretory
ocean	PL	metatranscriptome	CAZyme	2.8±3%	CAZyme	Secretory
soil	AA	metatranscriptome	CAZyme	23.4±20.3%	CAZyme	Secretory
soil	CBM	metatranscriptome	CAZyme	14.8±24.7%	CAZyme	Secretory
soil	CE	metatranscriptome	CAZyme	8.8±9%	CAZyme	Secretory
soil	GH	metatranscriptome	CAZyme	61.7±30.5%	CAZyme	Secretory
soil	GT	metatranscriptome	CAZyme	13.1±17.8%	CAZyme	Secretory
soil	PL	metatranscriptome	CAZyme	58.3±35.8%	CAZyme	Secretory
gut	A	metagenome	peptidase	0.2±0.2%	peptidase	Secretory
gut	C	metagenome	peptidase	18.9±3.6%	peptidase	Secretory
gut	G	metagenome	peptidase	0±0%	peptidase	Secretory
gut	M	metagenome	peptidase	37.4±3.2%	peptidase	Secretory
gut	N	metagenome	peptidase	1.1±1.2%	peptidase	Secretory
gut	P	metagenome	peptidase	0±0%	peptidase	Secretory
gut	S	metagenome	peptidase	41.4±4.5%	peptidase	Secretory
gut	T	metagenome	peptidase	0.3±0.3%	peptidase	Secretory
gut	U	metagenome	peptidase	1±1.6%	peptidase	Secretory
ocean	A	metagenome	peptidase	0.9±1%	peptidase	Secretory
ocean	C	metagenome	peptidase	9.3±6.4%	peptidase	Secretory
ocean	M	metagenome	peptidase	40.3±10.4%	peptidase	Secretory
ocean	N	metagenome	peptidase	0.3±0.5%	peptidase	Secretory
ocean	P	metagenome	peptidase	0.2±0.2%	peptidase	Secretory
ocean	S	metagenome	peptidase	44.4±10.3%	peptidase	Secretory
ocean	T	metagenome	peptidase	3.4±1.5%	peptidase	Secretory
ocean	U	metagenome	peptidase	1.9±3.1%	peptidase	Secretory
soil	A	metagenome	peptidase	4.2±4.8%	peptidase	Secretory
soil	C	metagenome	peptidase	23.9±15%	peptidase	Secretory
soil	G	metagenome	peptidase	5.7±8.5%	peptidase	Secretory
soil	M	metagenome	peptidase	28.5±17.5%	peptidase	Secretory
soil	N	metagenome	peptidase	1.8±3.4%	peptidase	Secretory
soil	P	metagenome	peptidase	3.8±6%	peptidase	Secretory
soil	S	metagenome	peptidase	54±18.3%	peptidase	Secretory
soil	T	metagenome	peptidase	6.4±7.3%	peptidase	Secretory
soil	U	metagenome	peptidase	3.5±5.3%	peptidase	Secretory
gut	C	metaproteome	peptidase	11.9±7.7%	peptidase	Secretory
gut	M	metaproteome	peptidase	41.2±16.4%	peptidase	Secretory
gut	N	metaproteome	peptidase	1.3±1.9%	peptidase	Secretory
gut	P	metaproteome	peptidase	0±0%	peptidase	Secretory
gut	S	metaproteome	peptidase	45.7±17.1%	peptidase	Secretory
gut	T	metaproteome	peptidase	0±0%	peptidase	Secretory
ocean	C	metaproteome	peptidase	7.7±7.3%	peptidase	Secretory
ocean	M	metaproteome	peptidase	57±11.3%	peptidase	Secretory
ocean	P	metaproteome	peptidase	0.1±0.3%	peptidase	Secretory
ocean	S	metaproteome	peptidase	26.7±8.2%	peptidase	Secretory
ocean	T	metaproteome	peptidase	1.7±1.9%	peptidase	Secretory
ocean	U	metaproteome	peptidase	6.8±5.4%	peptidase	Secretory
soil	C	metaproteome	peptidase	1.5±2.1%	peptidase	Secretory
soil	M	metaproteome	peptidase	9.9±18.7%	peptidase	Secretory
soil	N	metaproteome	peptidase	0±0%	peptidase	Secretory
soil	P	metaproteome	peptidase	0±0%	peptidase	Secretory
soil	S	metaproteome	peptidase	88.2±19.4%	peptidase	Secretory
soil	T	metaproteome	peptidase	0.5±1%	peptidase	Secretory
gut	A	metatranscriptome	peptidase	2.7±7.2%	peptidase	Secretory
gut	C	metatranscriptome	peptidase	27.1±19.4%	peptidase	Secretory
gut	M	metatranscriptome	peptidase	38.1±21.3%	peptidase	Secretory
gut	N	metatranscriptome	peptidase	4.4±5.2%	peptidase	Secretory
gut	P	metatranscriptome	peptidase	3.2±5.7%	peptidase	Secretory
gut	S	metatranscriptome	peptidase	47.4±25.8%	peptidase	Secretory
gut	T	metatranscriptome	peptidase	0.8±1.1%	peptidase	Secretory
gut	U	metatranscriptome	peptidase	4.5±6%	peptidase	Secretory
ocean	A	metatranscriptome	peptidase	0.7±1.3%	peptidase	Secretory
ocean	C	metatranscriptome	peptidase	10.8±13.3%	peptidase	Secretory
ocean	M	metatranscriptome	peptidase	41.1±21%	peptidase	Secretory
ocean	N	metatranscriptome	peptidase	0±0%	peptidase	Secretory
ocean	P	metatranscriptome	peptidase	0.8±1.1%	peptidase	Secretory
ocean	S	metatranscriptome	peptidase	41.3±17.8%	peptidase	Secretory
ocean	T	metatranscriptome	peptidase	1.5±2.6%	peptidase	Secretory
ocean	U	metatranscriptome	peptidase	11.4±13.6%	peptidase	Secretory
soil	A	metatranscriptome	peptidase	0.7±0.3%	peptidase	Secretory
soil	C	metatranscriptome	peptidase	21.9±23.2%	peptidase	Secretory
soil	G	metatranscriptome	peptidase	2.5±0.3%	peptidase	Secretory
soil	M	metatranscriptome	peptidase	39.4±26.8%	peptidase	Secretory
soil	N	metatranscriptome	peptidase	0.5±0.6%	peptidase	Secretory
soil	P	metatranscriptome	peptidase	3.2±3.4%	peptidase	Secretory
soil	S	metatranscriptome	peptidase	56±30%	peptidase	Secretory
soil	T	metatranscriptome	peptidase	1.2±1%	peptidase	Secretory
soil	U	metatranscriptome	peptidase	3.4±3.5%	peptidase	Secretory
gut	AA	metagenome	CAZyme	0.3±0.2%	CAZyme	Cytoplasmic
gut	CBM	metagenome	CAZyme	1.7±0.7%	CAZyme	Cytoplasmic
gut	CE	metagenome	CAZyme	3.3±0.6%	CAZyme	Cytoplasmic
gut	GH	metagenome	CAZyme	49.6±5.7%	CAZyme	Cytoplasmic
gut	GT	metagenome	CAZyme	43.9±5.4%	CAZyme	Cytoplasmic
gut	PL	metagenome	CAZyme	1.2±0.7%	CAZyme	Cytoplasmic
ocean	AA	metagenome	CAZyme	12.4±4.7%	CAZyme	Cytoplasmic
ocean	CBM	metagenome	CAZyme	2.4±1.3%	CAZyme	Cytoplasmic
ocean	CE	metagenome	CAZyme	4.7±1.5%	CAZyme	Cytoplasmic
ocean	GH	metagenome	CAZyme	21.2±5.4%	CAZyme	Cytoplasmic
ocean	GT	metagenome	CAZyme	56.9±8.3%	CAZyme	Cytoplasmic
ocean	PL	metagenome	CAZyme	2.4±1.6%	CAZyme	Cytoplasmic
soil	AA	metagenome	CAZyme	14.7±9.7%	CAZyme	Cytoplasmic
soil	CBM	metagenome	CAZyme	5.4±7.4%	CAZyme	Cytoplasmic
soil	CE	metagenome	CAZyme	11.8±7.7%	CAZyme	Cytoplasmic
soil	GH	metagenome	CAZyme	37.7±15.9%	CAZyme	Cytoplasmic
soil	GT	metagenome	CAZyme	37.1±14.2%	CAZyme	Cytoplasmic
soil	PL	metagenome	CAZyme	1.4±2.5%	CAZyme	Cytoplasmic
gut	AA	metaproteome	CAZyme	1.8±1.8%	CAZyme	Cytoplasmic
gut	CBM	metaproteome	CAZyme	5.5±3.8%	CAZyme	Cytoplasmic
gut	CE	metaproteome	CAZyme	0.7±0.7%	CAZyme	Cytoplasmic
gut	GH	metaproteome	CAZyme	54.7±22%	CAZyme	Cytoplasmic
gut	GT	metaproteome	CAZyme	35.7±21.6%	CAZyme	Cytoplasmic
gut	PL	metaproteome	CAZyme	1.6±1.8%	CAZyme	Cytoplasmic
ocean	AA	metaproteome	CAZyme	54.5±19.5%	CAZyme	Cytoplasmic
ocean	CBM	metaproteome	CAZyme	2.3±2.9%	CAZyme	Cytoplasmic
ocean	CE	metaproteome	CAZyme	2.5±4.4%	CAZyme	Cytoplasmic
ocean	GH	metaproteome	CAZyme	13±10.3%	CAZyme	Cytoplasmic
ocean	GT	metaproteome	CAZyme	27.3±13.4%	CAZyme	Cytoplasmic
ocean	PL	metaproteome	CAZyme	0.3±0.9%	CAZyme	Cytoplasmic
soil	AA	metaproteome	CAZyme	25.3±13.5%	CAZyme	Cytoplasmic
soil	CBM	metaproteome	CAZyme	3.7±1.8%	CAZyme	Cytoplasmic
soil	CE	metaproteome	CAZyme	7±4.6%	CAZyme	Cytoplasmic
soil	GH	metaproteome	CAZyme	46.1±16.8%	CAZyme	Cytoplasmic
soil	GT	metaproteome	CAZyme	15.4±19.4%	CAZyme	Cytoplasmic
soil	PL	metaproteome	CAZyme	2.5±2.1%	CAZyme	Cytoplasmic
gut	AA	metatranscriptome	CAZyme	3.8±9%	CAZyme	Cytoplasmic
gut	CBM	metatranscriptome	CAZyme	4.6±10.8%	CAZyme	Cytoplasmic
gut	CE	metatranscriptome	CAZyme	5.2±6.8%	CAZyme	Cytoplasmic
gut	GH	metatranscriptome	CAZyme	58.6±18.2%	CAZyme	Cytoplasmic
gut	GT	metatranscriptome	CAZyme	41.5±21%	CAZyme	Cytoplasmic
gut	PL	metatranscriptome	CAZyme	5.5±14.4%	CAZyme	Cytoplasmic
ocean	AA	metatranscriptome	CAZyme	30.5±21.5%	CAZyme	Cytoplasmic
ocean	CBM	metatranscriptome	CAZyme	5.4±8.5%	CAZyme	Cytoplasmic
ocean	CE	metatranscriptome	CAZyme	11.8±9.9%	CAZyme	Cytoplasmic
ocean	GH	metatranscriptome	CAZyme	16.4±11%	CAZyme	Cytoplasmic
ocean	GT	metatranscriptome	CAZyme	35.8±19.7%	CAZyme	Cytoplasmic
ocean	PL	metatranscriptome	CAZyme	4.5±9.8%	CAZyme	Cytoplasmic
soil	AA	metatranscriptome	CAZyme	8±7.1%	CAZyme	Cytoplasmic
soil	CBM	metatranscriptome	CAZyme	3.5±3.7%	CAZyme	Cytoplasmic
soil	CE	metatranscriptome	CAZyme	8.7±8.4%	CAZyme	Cytoplasmic
soil	GH	metatranscriptome	CAZyme	66±23.9%	CAZyme	Cytoplasmic
soil	GT	metatranscriptome	CAZyme	25.3±16.6%	CAZyme	Cytoplasmic
soil	PL	metatranscriptome	CAZyme	3±2.8%	CAZyme	Cytoplasmic
gut	A	metagenome	peptidase	1.6±0.3%	peptidase	Cytoplasmic
gut	C	metagenome	peptidase	28.1±2.1%	peptidase	Cytoplasmic
gut	G	metagenome	peptidase	0±0.1%	peptidase	Cytoplasmic
gut	M	metagenome	peptidase	39.6±4.1%	peptidase	Cytoplasmic
gut	N	metagenome	peptidase	0.6±0.6%	peptidase	Cytoplasmic
gut	P	metagenome	peptidase	0.2±0.1%	peptidase	Cytoplasmic
gut	S	metagenome	peptidase	25.8±1.9%	peptidase	Cytoplasmic
gut	T	metagenome	peptidase	0.7±0.2%	peptidase	Cytoplasmic
gut	U	metagenome	peptidase	3.8±0.5%	peptidase	Cytoplasmic
ocean	A	metagenome	peptidase	1.4±0.4%	peptidase	Cytoplasmic
ocean	C	metagenome	peptidase	23.2±3.8%	peptidase	Cytoplasmic
ocean	G	metagenome	peptidase	0.3±0.6%	peptidase	Cytoplasmic
ocean	M	metagenome	peptidase	32.8±4.4%	peptidase	Cytoplasmic
ocean	N	metagenome	peptidase	0.3±0.3%	peptidase	Cytoplasmic
ocean	P	metagenome	peptidase	0.1±0.1%	peptidase	Cytoplasmic
ocean	S	metagenome	peptidase	34.9±6%	peptidase	Cytoplasmic
ocean	T	metagenome	peptidase	2.7±0.8%	peptidase	Cytoplasmic
ocean	U	metagenome	peptidase	4.5±1.8%	peptidase	Cytoplasmic
soil	A	metagenome	peptidase	1.2±1.4%	peptidase	Cytoplasmic
soil	C	metagenome	peptidase	13.4±7.4%	peptidase	Cytoplasmic
soil	G	metagenome	peptidase	0.4±0.7%	peptidase	Cytoplasmic
soil	M	metagenome	peptidase	30.6±8%	peptidase	Cytoplasmic
soil	N	metagenome	peptidase	0.5±0.5%	peptidase	Cytoplasmic
soil	P	metagenome	peptidase	0.6±0.6%	peptidase	Cytoplasmic
soil	S	metagenome	peptidase	49.1±8.5%	peptidase	Cytoplasmic
soil	T	metagenome	peptidase	3.5±2.6%	peptidase	Cytoplasmic
soil	U	metagenome	peptidase	2.6±1.5%	peptidase	Cytoplasmic
gut	A	metaproteome	peptidase	0±0%	peptidase	Cytoplasmic
gut	C	metaproteome	peptidase	15.5±10.1%	peptidase	Cytoplasmic
gut	M	metaproteome	peptidase	36.2±18.4%	peptidase	Cytoplasmic
gut	N	metaproteome	peptidase	0.2±0.2%	peptidase	Cytoplasmic
gut	P	metaproteome	peptidase	0±0%	peptidase	Cytoplasmic
gut	S	metaproteome	peptidase	45.5±17.9%	peptidase	Cytoplasmic
gut	T	metaproteome	peptidase	0.7±0.8%	peptidase	Cytoplasmic
gut	U	metaproteome	peptidase	2±1.4%	peptidase	Cytoplasmic
ocean	A	metaproteome	peptidase	0.1±0.1%	peptidase	Cytoplasmic
ocean	C	metaproteome	peptidase	24.2±12.4%	peptidase	Cytoplasmic
ocean	M	metaproteome	peptidase	48.9±13.6%	peptidase	Cytoplasmic
ocean	N	metaproteome	peptidase	0.3±0.4%	peptidase	Cytoplasmic
ocean	S	metaproteome	peptidase	22.3±7%	peptidase	Cytoplasmic
ocean	T	metaproteome	peptidase	2.9±4.7%	peptidase	Cytoplasmic
ocean	U	metaproteome	peptidase	1.3±0.6%	peptidase	Cytoplasmic
soil	A	metaproteome	peptidase	0.1±0.1%	peptidase	Cytoplasmic
soil	C	metaproteome	peptidase	3.6±1.2%	peptidase	Cytoplasmic
soil	M	metaproteome	peptidase	23.9±10.5%	peptidase	Cytoplasmic
soil	N	metaproteome	peptidase	0.1±0.1%	peptidase	Cytoplasmic
soil	P	metaproteome	peptidase	0±0%	peptidase	Cytoplasmic
soil	S	metaproteome	peptidase	61.9±12.1%	peptidase	Cytoplasmic
soil	T	metaproteome	peptidase	9.9±8.4%	peptidase	Cytoplasmic
soil	U	metaproteome	peptidase	0.5±0.3%	peptidase	Cytoplasmic
gut	A	metatranscriptome	peptidase	4.1±7.8%	peptidase	Cytoplasmic
gut	C	metatranscriptome	peptidase	23±17%	peptidase	Cytoplasmic
gut	M	metatranscriptome	peptidase	49.3±18.9%	peptidase	Cytoplasmic
gut	N	metatranscriptome	peptidase	1.1±2.1%	peptidase	Cytoplasmic
gut	P	metatranscriptome	peptidase	0.3±0.3%	peptidase	Cytoplasmic
gut	S	metatranscriptome	peptidase	30.7±20.4%	peptidase	Cytoplasmic
gut	T	metatranscriptome	peptidase	4±9.4%	peptidase	Cytoplasmic
gut	U	metatranscriptome	peptidase	3.1±2.8%	peptidase	Cytoplasmic
ocean	A	metatranscriptome	peptidase	0.6±1.1%	peptidase	Cytoplasmic
ocean	C	metatranscriptome	peptidase	15.3±11.4%	peptidase	Cytoplasmic
ocean	G	metatranscriptome	peptidase	0.1±0%	peptidase	Cytoplasmic
ocean	M	metatranscriptome	peptidase	46.1±17.2%	peptidase	Cytoplasmic
ocean	N	metatranscriptome	peptidase	0.3±0.8%	peptidase	Cytoplasmic
ocean	P	metatranscriptome	peptidase	0.1±0.1%	peptidase	Cytoplasmic
ocean	S	metatranscriptome	peptidase	30±9.3%	peptidase	Cytoplasmic
ocean	T	metatranscriptome	peptidase	1.7±1.8%	peptidase	Cytoplasmic
ocean	U	metatranscriptome	peptidase	6.4±7.9%	peptidase	Cytoplasmic
soil	A	metatranscriptome	peptidase	2.8±3.6%	peptidase	Cytoplasmic
soil	C	metatranscriptome	peptidase	22.4±19.6%	peptidase	Cytoplasmic
soil	G	metatranscriptome	peptidase	0.2±0.2%	peptidase	Cytoplasmic
soil	M	metatranscriptome	peptidase	26.5±16.2%	peptidase	Cytoplasmic
soil	N	metatranscriptome	peptidase	0.8±1.1%	peptidase	Cytoplasmic
soil	P	metatranscriptome	peptidase	0.2±0.3%	peptidase	Cytoplasmic
soil	S	metatranscriptome	peptidase	48.1±23%	peptidase	Cytoplasmic
soil	T	metatranscriptome	peptidase	1.8±1.2%	peptidase	Cytoplasmic
soil	U	metatranscriptome	peptidase	5.4±5.4%	peptidase	Cytoplasmic
