# Supplementary material for: Decoupling between the genetic potential and the metabolic regulation and expression in microbial organic matter cleavage across microbiomes
Source: Microbiol Spectr. 2024 Mar 21;12(5):e03036-23. doi: 10.1128/spectrum.03036-23 (PMC11210215; doi:10.1128/spectrum.03036-23)
Supplement: Data Set S6 — Relative abundance of major taxa (class level) contributing to the CAZyme/peptidase pool in omics data set. [file spectrum.03036-23-s0006.xlsx]

## Sheet: percentage
Phylum	Class	microbiome	loci	omics	func	Percentage
Bacteroidetes	Bacteroidia	gut	Cytoplasmic	metagenome	CAZyme	95.2±6.5%
Bacteroidetes	Bacteroidia	gut	Secretory	metagenome	CAZyme	98.7±4.3%
Bacteroidetes	Bacteroidia	ocean	Cytoplasmic	metagenome	CAZyme	0.2±0.3%
Bacteroidetes	Bacteroidia	ocean	Secretory	metagenome	CAZyme	0.4±0.6%
Bacteroidetes	Bacteroidia	soil	Cytoplasmic	metagenome	CAZyme	0.8±NA%
Bacteroidetes	Chitinophagia	gut	Cytoplasmic	metagenome	CAZyme	0±0%
Bacteroidetes	Chitinophagia	gut	Secretory	metagenome	CAZyme	0.1±0.1%
Bacteroidetes	Chitinophagia	ocean	Cytoplasmic	metagenome	CAZyme	0.2±0.5%
Bacteroidetes	Chitinophagia	ocean	Secretory	metagenome	CAZyme	1.1±5.6%
Bacteroidetes	Chitinophagia	soil	Cytoplasmic	metagenome	CAZyme	7.1±18.9%
Bacteroidetes	Chitinophagia	soil	Secretory	metagenome	CAZyme	0.8±NA%
Bacteroidetes	Cytophagia	gut	Cytoplasmic	metagenome	CAZyme	0.1±0.1%
Bacteroidetes	Cytophagia	gut	Secretory	metagenome	CAZyme	0.1±0.1%
Bacteroidetes	Cytophagia	ocean	Cytoplasmic	metagenome	CAZyme	0.8±0.8%
Bacteroidetes	Cytophagia	ocean	Secretory	metagenome	CAZyme	2.8±3.2%
Bacteroidetes	Cytophagia	soil	Cytoplasmic	metagenome	CAZyme	1.7±3%
Bacteroidetes	Cytophagia	soil	Secretory	metagenome	CAZyme	9.3±NA%
Bacteroidetes	Flavobacteriia	gut	Cytoplasmic	metagenome	CAZyme	0.1±0.2%
Bacteroidetes	Flavobacteriia	gut	Secretory	metagenome	CAZyme	0.1±0.1%
Bacteroidetes	Flavobacteriia	ocean	Cytoplasmic	metagenome	CAZyme	7.3±5.9%
Bacteroidetes	Flavobacteriia	ocean	Secretory	metagenome	CAZyme	18.7±15.5%
Bacteroidetes	Flavobacteriia	soil	Cytoplasmic	metagenome	CAZyme	1.2±2.2%
Bacteroidetes	Saprospiria	gut	Cytoplasmic	metagenome	CAZyme	0±NA%
Bacteroidetes	Saprospiria	gut	Secretory	metagenome	CAZyme	0.1±0.1%
Bacteroidetes	Saprospiria	ocean	Cytoplasmic	metagenome	CAZyme	0.6±3.1%
Bacteroidetes	Saprospiria	ocean	Secretory	metagenome	CAZyme	1.5±6.5%
Bacteroidetes	Sphingobacteriia	gut	Cytoplasmic	metagenome	CAZyme	0.1±0.1%
Bacteroidetes	Sphingobacteriia	gut	Secretory	metagenome	CAZyme	0±0.1%
Bacteroidetes	Sphingobacteriia	ocean	Cytoplasmic	metagenome	CAZyme	0.1±0.1%
Bacteroidetes	Sphingobacteriia	ocean	Secretory	metagenome	CAZyme	0.2±0.2%
Bacteroidetes	Sphingobacteriia	soil	Cytoplasmic	metagenome	CAZyme	4.6±6.9%
Bacteroidetes	Sphingobacteriia	soil	Secretory	metagenome	CAZyme	17.2±28.4%
Bacteroidetes	Uncl_Bacteroidetes	gut	Cytoplasmic	metagenome	CAZyme	0.6±0.6%
Bacteroidetes	Uncl_Bacteroidetes	gut	Secretory	metagenome	CAZyme	0.6±0.7%
Bacteroidetes	Uncl_Bacteroidetes	ocean	Cytoplasmic	metagenome	CAZyme	3.8±3.8%
Bacteroidetes	Uncl_Bacteroidetes	ocean	Secretory	metagenome	CAZyme	10.9±9.7%
Bacteroidetes	Uncl_Bacteroidetes	soil	Cytoplasmic	metagenome	CAZyme	8.9±15%
Bacteroidetes	Uncl_Bacteroidetes	soil	Secretory	metagenome	CAZyme	18.7±26.6%
Proteobacteria	Acidithiobacillia	ocean	Cytoplasmic	metagenome	CAZyme	0.7±0.9%
Proteobacteria	Acidithiobacillia	ocean	Secretory	metagenome	CAZyme	0.4±0.7%
Proteobacteria	Acidithiobacillia	soil	Cytoplasmic	metagenome	CAZyme	0.9±1.1%
Proteobacteria	Alphaproteobacteria	gut	Cytoplasmic	metagenome	CAZyme	2.1±3.6%
Proteobacteria	Alphaproteobacteria	gut	Secretory	metagenome	CAZyme	0.3±0.4%
Proteobacteria	Alphaproteobacteria	ocean	Cytoplasmic	metagenome	CAZyme	56.3±19.1%
Proteobacteria	Alphaproteobacteria	ocean	Secretory	metagenome	CAZyme	33.6±19.3%
Proteobacteria	Alphaproteobacteria	soil	Cytoplasmic	metagenome	CAZyme	58±22%
Proteobacteria	Alphaproteobacteria	soil	Secretory	metagenome	CAZyme	84.5±21.2%
Proteobacteria	Betaproteobacteria	gut	Cytoplasmic	metagenome	CAZyme	0.5±0.5%
Proteobacteria	Betaproteobacteria	gut	Secretory	metagenome	CAZyme	0.1±0.1%
Proteobacteria	Betaproteobacteria	ocean	Cytoplasmic	metagenome	CAZyme	1.1±1.5%
Proteobacteria	Betaproteobacteria	ocean	Secretory	metagenome	CAZyme	0.7±1.3%
Proteobacteria	Betaproteobacteria	soil	Cytoplasmic	metagenome	CAZyme	24.3±23.1%
Proteobacteria	Betaproteobacteria	soil	Secretory	metagenome	CAZyme	16.7±21.7%
Proteobacteria	Candidatus Lambdaproteobacteria	ocean	Cytoplasmic	metagenome	CAZyme	0.2±0.3%
Proteobacteria	Candidatus Muproteobacteria	ocean	Cytoplasmic	metagenome	CAZyme	0±0%
Proteobacteria	Deltaproteobacteria	gut	Cytoplasmic	metagenome	CAZyme	0.5±0.8%
Proteobacteria	Deltaproteobacteria	gut	Secretory	metagenome	CAZyme	0.1±0.1%
Proteobacteria	Deltaproteobacteria	ocean	Cytoplasmic	metagenome	CAZyme	3.1±4.5%
Proteobacteria	Deltaproteobacteria	ocean	Secretory	metagenome	CAZyme	3.8±6.5%
Proteobacteria	Deltaproteobacteria	soil	Cytoplasmic	metagenome	CAZyme	11±13.3%
Proteobacteria	Deltaproteobacteria	soil	Secretory	metagenome	CAZyme	32.5±38.1%
Proteobacteria	Epsilonproteobacteria	gut	Cytoplasmic	metagenome	CAZyme	0.7±4.7%
Proteobacteria	Epsilonproteobacteria	gut	Secretory	metagenome	CAZyme	16.4±22.9%
Proteobacteria	Epsilonproteobacteria	ocean	Cytoplasmic	metagenome	CAZyme	0.3±0.7%
Proteobacteria	Epsilonproteobacteria	ocean	Secretory	metagenome	CAZyme	0.8±2.2%
Proteobacteria	Gammaproteobacteria	gut	Cytoplasmic	metagenome	CAZyme	1.3±4.8%
Proteobacteria	Gammaproteobacteria	gut	Secretory	metagenome	CAZyme	0.7±3.5%
Proteobacteria	Gammaproteobacteria	ocean	Cytoplasmic	metagenome	CAZyme	18.4±16.7%
Proteobacteria	Gammaproteobacteria	ocean	Secretory	metagenome	CAZyme	27.5±19.1%
Proteobacteria	Gammaproteobacteria	soil	Cytoplasmic	metagenome	CAZyme	7±9.4%
Proteobacteria	Gammaproteobacteria	soil	Secretory	metagenome	CAZyme	23.9±21.4%
Proteobacteria	Hydrogenophilalia	ocean	Cytoplasmic	metagenome	CAZyme	0.1±0.3%
Proteobacteria	Hydrogenophilalia	ocean	Secretory	metagenome	CAZyme	3±NA%
Proteobacteria	Oligoflexia	gut	Cytoplasmic	metagenome	CAZyme	0±0%
Proteobacteria	Oligoflexia	ocean	Cytoplasmic	metagenome	CAZyme	0.7±3.1%
Proteobacteria	Oligoflexia	ocean	Secretory	metagenome	CAZyme	2.1±4.7%
Proteobacteria	Oligoflexia	soil	Cytoplasmic	metagenome	CAZyme	25.3±49.8%
Proteobacteria	Uncl_Proteobacteria	gut	Cytoplasmic	metagenome	CAZyme	1.3±3.8%
Proteobacteria	Uncl_Proteobacteria	gut	Secretory	metagenome	CAZyme	0.3±0.9%
Proteobacteria	Uncl_Proteobacteria	ocean	Cytoplasmic	metagenome	CAZyme	7.8±3.8%
Proteobacteria	Uncl_Proteobacteria	ocean	Secretory	metagenome	CAZyme	6.1±9%
Proteobacteria	Uncl_Proteobacteria	soil	Cytoplasmic	metagenome	CAZyme	20±14.4%
Proteobacteria	Uncl_Proteobacteria	soil	Secretory	metagenome	CAZyme	22±24.9%
Proteobacteria	Zetaproteobacteria	gut	Cytoplasmic	metagenome	CAZyme	0±0%
Proteobacteria	Zetaproteobacteria	ocean	Cytoplasmic	metagenome	CAZyme	0±0%
Proteobacteria	Zetaproteobacteria	ocean	Secretory	metagenome	CAZyme	0.2±0.1%
Proteobacteria	Zetaproteobacteria	soil	Cytoplasmic	metagenome	CAZyme	0.1±NA%
Bacteroidetes	Bacteroidia	gut	Cytoplasmic	metaproteome	CAZyme	53±17.4%
Bacteroidetes	Bacteroidia	gut	Secretory	metaproteome	CAZyme	91±4.5%
Bacteroidetes	Bacteroidia	soil	Cytoplasmic	metaproteome	CAZyme	25.1±28.7%
Bacteroidetes	Bacteroidia	soil	Secretory	metaproteome	CAZyme	42.6±20.2%
Bacteroidetes	Chitinophagia	gut	Cytoplasmic	metaproteome	CAZyme	0.3±0.8%
Bacteroidetes	Chitinophagia	soil	Cytoplasmic	metaproteome	CAZyme	0±0%
Bacteroidetes	Cytophagia	ocean	Cytoplasmic	metaproteome	CAZyme	0.1±0.2%
Bacteroidetes	Cytophagia	ocean	Secretory	metaproteome	CAZyme	0.4±0.6%
Bacteroidetes	Flavobacteriia	gut	Cytoplasmic	metaproteome	CAZyme	6±3.2%
Bacteroidetes	Flavobacteriia	gut	Secretory	metaproteome	CAZyme	4.6±2.3%
Bacteroidetes	Flavobacteriia	ocean	Cytoplasmic	metaproteome	CAZyme	4.3±3.6%
Bacteroidetes	Flavobacteriia	ocean	Secretory	metaproteome	CAZyme	4.5±6.2%
Bacteroidetes	Flavobacteriia	soil	Cytoplasmic	metaproteome	CAZyme	4.7±2.3%
Bacteroidetes	Flavobacteriia	soil	Secretory	metaproteome	CAZyme	0±0%
Bacteroidetes	Sphingobacteriia	gut	Cytoplasmic	metaproteome	CAZyme	1.5±2.4%
Bacteroidetes	Sphingobacteriia	gut	Secretory	metaproteome	CAZyme	0.4±0.3%
Bacteroidetes	Sphingobacteriia	soil	Cytoplasmic	metaproteome	CAZyme	0.1±0.2%
Bacteroidetes	Sphingobacteriia	soil	Secretory	metaproteome	CAZyme	0±0%
Bacteroidetes	Uncl_Bacteroidetes	gut	Cytoplasmic	metaproteome	CAZyme	7.3±7.3%
Bacteroidetes	Uncl_Bacteroidetes	gut	Secretory	metaproteome	CAZyme	1.9±1.3%
Bacteroidetes	Uncl_Bacteroidetes	ocean	Cytoplasmic	metaproteome	CAZyme	3.3±2.6%
Bacteroidetes	Uncl_Bacteroidetes	ocean	Secretory	metaproteome	CAZyme	2.7±3.1%
Bacteroidetes	Uncl_Bacteroidetes	soil	Cytoplasmic	metaproteome	CAZyme	6.2±5.6%
Bacteroidetes	Uncl_Bacteroidetes	soil	Secretory	metaproteome	CAZyme	2.8±1.1%
Proteobacteria	Acidithiobacillia	ocean	Cytoplasmic	metaproteome	CAZyme	0.6±0.9%
Proteobacteria	Alphaproteobacteria	gut	Cytoplasmic	metaproteome	CAZyme	21.4±14.2%
Proteobacteria	Alphaproteobacteria	gut	Secretory	metaproteome	CAZyme	0.8±1.7%
Proteobacteria	Alphaproteobacteria	ocean	Cytoplasmic	metaproteome	CAZyme	32.1±16.8%
Proteobacteria	Alphaproteobacteria	ocean	Secretory	metaproteome	CAZyme	6.3±7.9%
Proteobacteria	Alphaproteobacteria	soil	Cytoplasmic	metaproteome	CAZyme	35.3±15.1%
Proteobacteria	Alphaproteobacteria	soil	Secretory	metaproteome	CAZyme	17.2±8.7%
Proteobacteria	Betaproteobacteria	gut	Cytoplasmic	metaproteome	CAZyme	0.5±1.7%
Proteobacteria	Betaproteobacteria	gut	Secretory	metaproteome	CAZyme	0±0%
Proteobacteria	Betaproteobacteria	ocean	Cytoplasmic	metaproteome	CAZyme	0.7±0.6%
Proteobacteria	Betaproteobacteria	ocean	Secretory	metaproteome	CAZyme	0.3±0.7%
Proteobacteria	Betaproteobacteria	soil	Cytoplasmic	metaproteome	CAZyme	6.1±5.1%
Proteobacteria	Betaproteobacteria	soil	Secretory	metaproteome	CAZyme	0.7±0.9%
Proteobacteria	Deltaproteobacteria	gut	Cytoplasmic	metaproteome	CAZyme	0.4±1.2%
Proteobacteria	Deltaproteobacteria	ocean	Cytoplasmic	metaproteome	CAZyme	4.2±3.8%
Proteobacteria	Deltaproteobacteria	soil	Cytoplasmic	metaproteome	CAZyme	1.1±0.8%
Proteobacteria	Epsilonproteobacteria	ocean	Cytoplasmic	metaproteome	CAZyme	0±0.1%
Proteobacteria	Gammaproteobacteria	gut	Cytoplasmic	metaproteome	CAZyme	0.8±1.3%
Proteobacteria	Gammaproteobacteria	gut	Secretory	metaproteome	CAZyme	0.7±1.2%
Proteobacteria	Gammaproteobacteria	ocean	Cytoplasmic	metaproteome	CAZyme	43.5±15.1%
Proteobacteria	Gammaproteobacteria	ocean	Secretory	metaproteome	CAZyme	80.2±12.2%
Proteobacteria	Gammaproteobacteria	soil	Cytoplasmic	metaproteome	CAZyme	10.1±4.8%
Proteobacteria	Gammaproteobacteria	soil	Secretory	metaproteome	CAZyme	31.2±12.8%
Proteobacteria	Uncl_Proteobacteria	gut	Cytoplasmic	metaproteome	CAZyme	8.8±12.1%
Proteobacteria	Uncl_Proteobacteria	gut	Secretory	metaproteome	CAZyme	0.6±1.4%
Proteobacteria	Uncl_Proteobacteria	ocean	Cytoplasmic	metaproteome	CAZyme	11±8.8%
Proteobacteria	Uncl_Proteobacteria	ocean	Secretory	metaproteome	CAZyme	5.5±6.7%
Proteobacteria	Uncl_Proteobacteria	soil	Cytoplasmic	metaproteome	CAZyme	11.3±5.1%
Proteobacteria	Uncl_Proteobacteria	soil	Secretory	metaproteome	CAZyme	5.5±2.3%
Bacteroidetes	Bacteroidia	gut	Cytoplasmic	metatranscriptome	CAZyme	97.6±6.9%
Bacteroidetes	Bacteroidia	gut	Secretory	metatranscriptome	CAZyme	98.6±6.9%
Bacteroidetes	Bacteroidia	ocean	Cytoplasmic	metatranscriptome	CAZyme	0.1±0.2%
Bacteroidetes	Bacteroidia	ocean	Secretory	metatranscriptome	CAZyme	16±27.2%
Bacteroidetes	Bacteroidia	soil	Cytoplasmic	metatranscriptome	CAZyme	0.4±NA%
Bacteroidetes	Chitinophagia	ocean	Cytoplasmic	metatranscriptome	CAZyme	0.5±0.7%
Bacteroidetes	Chitinophagia	ocean	Secretory	metatranscriptome	CAZyme	1.2±1.2%
Bacteroidetes	Chitinophagia	soil	Cytoplasmic	metatranscriptome	CAZyme	1±0.6%
Bacteroidetes	Chitinophagia	soil	Secretory	metatranscriptome	CAZyme	17.3±NA%
Bacteroidetes	Cytophagia	ocean	Cytoplasmic	metatranscriptome	CAZyme	3.1±6.3%
Bacteroidetes	Cytophagia	ocean	Secretory	metatranscriptome	CAZyme	8.5±14.1%
Bacteroidetes	Cytophagia	soil	Cytoplasmic	metatranscriptome	CAZyme	5±4.8%
Bacteroidetes	Cytophagia	soil	Secretory	metatranscriptome	CAZyme	17.1±14.8%
Bacteroidetes	Flavobacteriia	gut	Cytoplasmic	metatranscriptome	CAZyme	6±6.5%
Bacteroidetes	Flavobacteriia	ocean	Cytoplasmic	metatranscriptome	CAZyme	10.8±13.5%
Bacteroidetes	Flavobacteriia	ocean	Secretory	metatranscriptome	CAZyme	27.3±24.8%
Bacteroidetes	Flavobacteriia	soil	Cytoplasmic	metatranscriptome	CAZyme	0.4±0%
Bacteroidetes	Saprospiria	gut	Secretory	metatranscriptome	CAZyme	0.4±0.3%
Bacteroidetes	Saprospiria	ocean	Cytoplasmic	metatranscriptome	CAZyme	0.8±0.8%
Bacteroidetes	Saprospiria	ocean	Secretory	metatranscriptome	CAZyme	9.2±10.7%
Bacteroidetes	Sphingobacteriia	gut	Secretory	metatranscriptome	CAZyme	0.1±NA%
Bacteroidetes	Sphingobacteriia	ocean	Cytoplasmic	metatranscriptome	CAZyme	0.4±0.7%
Bacteroidetes	Sphingobacteriia	ocean	Secretory	metatranscriptome	CAZyme	0.5±0.5%
Bacteroidetes	Sphingobacteriia	soil	Cytoplasmic	metatranscriptome	CAZyme	10.1±14.8%
Bacteroidetes	Sphingobacteriia	soil	Secretory	metatranscriptome	CAZyme	66.1±20.2%
Bacteroidetes	Uncl_Bacteroidetes	gut	Cytoplasmic	metatranscriptome	CAZyme	1.6±2.9%
Bacteroidetes	Uncl_Bacteroidetes	gut	Secretory	metatranscriptome	CAZyme	1.5±2.8%
Bacteroidetes	Uncl_Bacteroidetes	ocean	Cytoplasmic	metatranscriptome	CAZyme	7.8±12.1%
Bacteroidetes	Uncl_Bacteroidetes	ocean	Secretory	metatranscriptome	CAZyme	16.2±23%
Bacteroidetes	Uncl_Bacteroidetes	soil	Cytoplasmic	metatranscriptome	CAZyme	17.2±14.3%
Bacteroidetes	Uncl_Bacteroidetes	soil	Secretory	metatranscriptome	CAZyme	17.9±12.3%
Proteobacteria	Acidithiobacillia	ocean	Cytoplasmic	metatranscriptome	CAZyme	8.4±26%
Proteobacteria	Alphaproteobacteria	gut	Cytoplasmic	metatranscriptome	CAZyme	8.8±13.7%
Proteobacteria	Alphaproteobacteria	gut	Secretory	metatranscriptome	CAZyme	27.3±40.5%
Proteobacteria	Alphaproteobacteria	ocean	Cytoplasmic	metatranscriptome	CAZyme	27.8±24.6%
Proteobacteria	Alphaproteobacteria	ocean	Secretory	metatranscriptome	CAZyme	21.8±29.6%
Proteobacteria	Alphaproteobacteria	soil	Cytoplasmic	metatranscriptome	CAZyme	10.7±11.5%
Proteobacteria	Alphaproteobacteria	soil	Secretory	metatranscriptome	CAZyme	26.5±29.3%
Proteobacteria	Betaproteobacteria	gut	Cytoplasmic	metatranscriptome	CAZyme	3.8±6.8%
Proteobacteria	Betaproteobacteria	gut	Secretory	metatranscriptome	CAZyme	7±14.4%
Proteobacteria	Betaproteobacteria	ocean	Cytoplasmic	metatranscriptome	CAZyme	4±10.4%
Proteobacteria	Betaproteobacteria	ocean	Secretory	metatranscriptome	CAZyme	13.5±13.7%
Proteobacteria	Betaproteobacteria	soil	Cytoplasmic	metatranscriptome	CAZyme	78.9±26%
Proteobacteria	Betaproteobacteria	soil	Secretory	metatranscriptome	CAZyme	38.4±38.6%
Proteobacteria	Deltaproteobacteria	gut	Cytoplasmic	metatranscriptome	CAZyme	8.5±16%
Proteobacteria	Deltaproteobacteria	gut	Secretory	metatranscriptome	CAZyme	4.7±5.8%
Proteobacteria	Deltaproteobacteria	ocean	Cytoplasmic	metatranscriptome	CAZyme	2.6±5.8%
Proteobacteria	Deltaproteobacteria	ocean	Secretory	metatranscriptome	CAZyme	27.5±36.9%
Proteobacteria	Deltaproteobacteria	soil	Cytoplasmic	metatranscriptome	CAZyme	11.6±8.6%
Proteobacteria	Deltaproteobacteria	soil	Secretory	metatranscriptome	CAZyme	85.8±34.7%
Proteobacteria	Epsilonproteobacteria	ocean	Cytoplasmic	metatranscriptome	CAZyme	0.4±0.5%
Proteobacteria	Gammaproteobacteria	gut	Cytoplasmic	metatranscriptome	CAZyme	1.1±0.8%
Proteobacteria	Gammaproteobacteria	ocean	Cytoplasmic	metatranscriptome	CAZyme	50.1±27.5%
Proteobacteria	Gammaproteobacteria	ocean	Secretory	metatranscriptome	CAZyme	64.6±33%
Proteobacteria	Gammaproteobacteria	soil	Cytoplasmic	metatranscriptome	CAZyme	10.5±15.6%
Proteobacteria	Gammaproteobacteria	soil	Secretory	metatranscriptome	CAZyme	10.8±16.6%
Proteobacteria	Hydrogenophilalia	soil	Cytoplasmic	metatranscriptome	CAZyme	0.6±0.3%
Proteobacteria	Oligoflexia	ocean	Cytoplasmic	metatranscriptome	CAZyme	0.9±1.6%
Proteobacteria	Oligoflexia	ocean	Secretory	metatranscriptome	CAZyme	2.5±2.9%
Proteobacteria	Oligoflexia	soil	Cytoplasmic	metatranscriptome	CAZyme	2.1±2.3%
Proteobacteria	Uncl_Proteobacteria	gut	Cytoplasmic	metatranscriptome	CAZyme	2±2.2%
Proteobacteria	Uncl_Proteobacteria	gut	Secretory	metatranscriptome	CAZyme	0.6±0.9%
Proteobacteria	Uncl_Proteobacteria	ocean	Cytoplasmic	metatranscriptome	CAZyme	7.5±9.2%
Proteobacteria	Uncl_Proteobacteria	ocean	Secretory	metatranscriptome	CAZyme	12.1±16.7%
Proteobacteria	Uncl_Proteobacteria	soil	Cytoplasmic	metatranscriptome	CAZyme	9.1±9.2%
Proteobacteria	Uncl_Proteobacteria	soil	Secretory	metatranscriptome	CAZyme	61.3±24.4%
Bacteroidetes	Bacteroidia	gut	Cytoplasmic	metagenome	peptidase	91.7±11.1%
Bacteroidetes	Bacteroidia	gut	Secretory	metagenome	peptidase	96.2±6.5%
Bacteroidetes	Bacteroidia	ocean	Cytoplasmic	metagenome	peptidase	0.1±0.1%
Bacteroidetes	Bacteroidia	ocean	Secretory	metagenome	peptidase	0.1±0.1%
Bacteroidetes	Bacteroidia	soil	Cytoplasmic	metagenome	peptidase	0±NA%
Bacteroidetes	Bacteroidia	soil	Secretory	metagenome	peptidase	1.4±1.1%
Bacteroidetes	Chitinophagia	gut	Cytoplasmic	metagenome	peptidase	0.1±0%
Bacteroidetes	Chitinophagia	ocean	Cytoplasmic	metagenome	peptidase	0±0.2%
Bacteroidetes	Chitinophagia	ocean	Secretory	metagenome	peptidase	0.1±0.2%
Bacteroidetes	Chitinophagia	soil	Cytoplasmic	metagenome	peptidase	1.3±1.6%
Bacteroidetes	Chitinophagia	soil	Secretory	metagenome	peptidase	8.3±7.7%
Bacteroidetes	Cytophagia	gut	Cytoplasmic	metagenome	peptidase	0±NA%
Bacteroidetes	Cytophagia	ocean	Cytoplasmic	metagenome	peptidase	0.6±0.7%
Bacteroidetes	Cytophagia	ocean	Secretory	metagenome	peptidase	1.8±2.4%
Bacteroidetes	Cytophagia	soil	Cytoplasmic	metagenome	peptidase	0.7±1.4%
Bacteroidetes	Cytophagia	soil	Secretory	metagenome	peptidase	0.1±NA%
Bacteroidetes	Flavobacteriia	gut	Cytoplasmic	metagenome	peptidase	0.2±0.3%
Bacteroidetes	Flavobacteriia	gut	Secretory	metagenome	peptidase	0.2±0.2%
Bacteroidetes	Flavobacteriia	ocean	Cytoplasmic	metagenome	peptidase	5.3±4.9%
Bacteroidetes	Flavobacteriia	ocean	Secretory	metagenome	peptidase	13.2±12.3%
Bacteroidetes	Flavobacteriia	soil	Cytoplasmic	metagenome	peptidase	0.5±0.7%
Bacteroidetes	Flavobacteriia	soil	Secretory	metagenome	peptidase	6.4±8.7%
Bacteroidetes	Saprospiria	gut	Cytoplasmic	metagenome	peptidase	0.1±NA%
Bacteroidetes	Saprospiria	ocean	Cytoplasmic	metagenome	peptidase	0.1±0.4%
Bacteroidetes	Saprospiria	ocean	Secretory	metagenome	peptidase	1.1±4.4%
Bacteroidetes	Saprospiria	soil	Cytoplasmic	metagenome	peptidase	1.6±NA%
Bacteroidetes	Sphingobacteriia	gut	Secretory	metagenome	peptidase	0±0%
Bacteroidetes	Sphingobacteriia	ocean	Cytoplasmic	metagenome	peptidase	0±0%
Bacteroidetes	Sphingobacteriia	ocean	Secretory	metagenome	peptidase	0.2±0.3%
Bacteroidetes	Sphingobacteriia	soil	Cytoplasmic	metagenome	peptidase	1.3±2.2%
Bacteroidetes	Sphingobacteriia	soil	Secretory	metagenome	peptidase	20.9±23.3%
Bacteroidetes	Uncl_Bacteroidetes	gut	Cytoplasmic	metagenome	peptidase	0.3±0.5%
Bacteroidetes	Uncl_Bacteroidetes	gut	Secretory	metagenome	peptidase	0.4±0.4%
Bacteroidetes	Uncl_Bacteroidetes	ocean	Cytoplasmic	metagenome	peptidase	6.3±11%
Bacteroidetes	Uncl_Bacteroidetes	ocean	Secretory	metagenome	peptidase	7.8±8.8%
Bacteroidetes	Uncl_Bacteroidetes	soil	Cytoplasmic	metagenome	peptidase	3.9±7.2%
Bacteroidetes	Uncl_Bacteroidetes	soil	Secretory	metagenome	peptidase	10.5±13%
Proteobacteria	Acidithiobacillia	ocean	Cytoplasmic	metagenome	peptidase	0.4±0.8%
Proteobacteria	Acidithiobacillia	ocean	Secretory	metagenome	peptidase	0.3±0.3%
Proteobacteria	Acidithiobacillia	soil	Cytoplasmic	metagenome	peptidase	0.1±NA%
Proteobacteria	Alphaproteobacteria	gut	Cytoplasmic	metagenome	peptidase	2.3±3.7%
Proteobacteria	Alphaproteobacteria	gut	Secretory	metagenome	peptidase	1.5±2.3%
Proteobacteria	Alphaproteobacteria	ocean	Cytoplasmic	metagenome	peptidase	50.5±17.7%
Proteobacteria	Alphaproteobacteria	ocean	Secretory	metagenome	peptidase	32.1±17.8%
Proteobacteria	Alphaproteobacteria	soil	Cytoplasmic	metagenome	peptidase	60.7±13.4%
Proteobacteria	Alphaproteobacteria	soil	Secretory	metagenome	peptidase	75.2±21.1%
Proteobacteria	Betaproteobacteria	gut	Cytoplasmic	metagenome	peptidase	2.2±2.2%
Proteobacteria	Betaproteobacteria	gut	Secretory	metagenome	peptidase	0.9±0.9%
Proteobacteria	Betaproteobacteria	ocean	Cytoplasmic	metagenome	peptidase	1.6±2.3%
Proteobacteria	Betaproteobacteria	ocean	Secretory	metagenome	peptidase	1.3±2.8%
Proteobacteria	Betaproteobacteria	soil	Cytoplasmic	metagenome	peptidase	5.2±4.9%
Proteobacteria	Betaproteobacteria	soil	Secretory	metagenome	peptidase	6.6±8.2%
Proteobacteria	Candidatus Lambdaproteobacteria	ocean	Cytoplasmic	metagenome	peptidase	0±0.1%
Proteobacteria	Candidatus Lambdaproteobacteria	ocean	Secretory	metagenome	peptidase	0±0%
Proteobacteria	Candidatus Muproteobacteria	ocean	Cytoplasmic	metagenome	peptidase	0±0%
Proteobacteria	Deltaproteobacteria	gut	Cytoplasmic	metagenome	peptidase	1.2±1.8%
Proteobacteria	Deltaproteobacteria	gut	Secretory	metagenome	peptidase	0.4±0.5%
Proteobacteria	Deltaproteobacteria	ocean	Cytoplasmic	metagenome	peptidase	1.9±2.7%
Proteobacteria	Deltaproteobacteria	ocean	Secretory	metagenome	peptidase	2±3.3%
Proteobacteria	Deltaproteobacteria	soil	Cytoplasmic	metagenome	peptidase	5.8±9.7%
Proteobacteria	Deltaproteobacteria	soil	Secretory	metagenome	peptidase	13.8±12.6%
Proteobacteria	Epsilonproteobacteria	gut	Cytoplasmic	metagenome	peptidase	7±17.5%
Proteobacteria	Epsilonproteobacteria	gut	Secretory	metagenome	peptidase	23.9±30.1%
Proteobacteria	Epsilonproteobacteria	ocean	Cytoplasmic	metagenome	peptidase	0.2±1.2%
Proteobacteria	Epsilonproteobacteria	ocean	Secretory	metagenome	peptidase	0.4±0.7%
Proteobacteria	Gammaproteobacteria	gut	Cytoplasmic	metagenome	peptidase	2.9±6.7%
Proteobacteria	Gammaproteobacteria	gut	Secretory	metagenome	peptidase	2.4±6.2%
Proteobacteria	Gammaproteobacteria	ocean	Cytoplasmic	metagenome	peptidase	22.8±15.2%
Proteobacteria	Gammaproteobacteria	ocean	Secretory	metagenome	peptidase	36.4±18.6%
Proteobacteria	Gammaproteobacteria	soil	Cytoplasmic	metagenome	peptidase	4.9±7%
Proteobacteria	Gammaproteobacteria	soil	Secretory	metagenome	peptidase	14.9±18.5%
Proteobacteria	Hydrogenophilalia	ocean	Cytoplasmic	metagenome	peptidase	0±0%
Proteobacteria	Hydrogenophilalia	ocean	Secretory	metagenome	peptidase	0±NA%
Proteobacteria	Oligoflexia	ocean	Cytoplasmic	metagenome	peptidase	0.7±3.4%
Proteobacteria	Oligoflexia	ocean	Secretory	metagenome	peptidase	2.4±6.3%
Proteobacteria	Oligoflexia	soil	Cytoplasmic	metagenome	peptidase	0.3±0.3%
Proteobacteria	Uncl_Proteobacteria	gut	Cytoplasmic	metagenome	peptidase	2.7±8.2%
Proteobacteria	Uncl_Proteobacteria	gut	Secretory	metagenome	peptidase	2±7.9%
Proteobacteria	Uncl_Proteobacteria	ocean	Cytoplasmic	metagenome	peptidase	10.2±6.4%
Proteobacteria	Uncl_Proteobacteria	ocean	Secretory	metagenome	peptidase	7±5.3%
Proteobacteria	Uncl_Proteobacteria	soil	Cytoplasmic	metagenome	peptidase	25.9±11.8%
Proteobacteria	Uncl_Proteobacteria	soil	Secretory	metagenome	peptidase	28.9±21.9%
Proteobacteria	Zetaproteobacteria	ocean	Cytoplasmic	metagenome	peptidase	0±0%
Proteobacteria	Zetaproteobacteria	ocean	Secretory	metagenome	peptidase	0±0%
Bacteroidetes	Bacteroidia	gut	Cytoplasmic	metaproteome	peptidase	32.6±9.7%
Bacteroidetes	Bacteroidia	gut	Secretory	metaproteome	peptidase	75.9±13.7%
Bacteroidetes	Bacteroidia	ocean	Cytoplasmic	metaproteome	peptidase	0.2±0.2%
Bacteroidetes	Bacteroidia	ocean	Secretory	metaproteome	peptidase	0±0%
Bacteroidetes	Bacteroidia	soil	Cytoplasmic	metaproteome	peptidase	2.6±12.2%
Bacteroidetes	Bacteroidia	soil	Secretory	metaproteome	peptidase	4.6±18%
Bacteroidetes	Chitinophagia	gut	Cytoplasmic	metaproteome	peptidase	0±0%
Bacteroidetes	Chitinophagia	gut	Secretory	metaproteome	peptidase	1.1±1.6%
Bacteroidetes	Chitinophagia	ocean	Cytoplasmic	metaproteome	peptidase	0±0%
Bacteroidetes	Chitinophagia	soil	Cytoplasmic	metaproteome	peptidase	0±0%
Bacteroidetes	Chitinophagia	soil	Secretory	metaproteome	peptidase	0.2±0.3%
Bacteroidetes	Cytophagia	gut	Cytoplasmic	metaproteome	peptidase	1.4±1.1%
Bacteroidetes	Cytophagia	gut	Secretory	metaproteome	peptidase	0.1±0.1%
Bacteroidetes	Cytophagia	ocean	Cytoplasmic	metaproteome	peptidase	0.2±0.1%
Bacteroidetes	Cytophagia	ocean	Secretory	metaproteome	peptidase	0±0%
Bacteroidetes	Cytophagia	soil	Cytoplasmic	metaproteome	peptidase	0±0%
Bacteroidetes	Cytophagia	soil	Secretory	metaproteome	peptidase	0.1±0.2%
Bacteroidetes	Flavobacteriia	gut	Cytoplasmic	metaproteome	peptidase	2.7±1.9%
Bacteroidetes	Flavobacteriia	gut	Secretory	metaproteome	peptidase	4.9±5.9%
Bacteroidetes	Flavobacteriia	ocean	Cytoplasmic	metaproteome	peptidase	1±0.8%
Bacteroidetes	Flavobacteriia	ocean	Secretory	metaproteome	peptidase	2±1.5%
Bacteroidetes	Flavobacteriia	soil	Cytoplasmic	metaproteome	peptidase	1.6±0.6%
Bacteroidetes	Flavobacteriia	soil	Secretory	metaproteome	peptidase	3.9±7.2%
Bacteroidetes	Saprospiria	ocean	Cytoplasmic	metaproteome	peptidase	0±0%
Bacteroidetes	Sphingobacteriia	gut	Cytoplasmic	metaproteome	peptidase	0.3±0.4%
Bacteroidetes	Sphingobacteriia	gut	Secretory	metaproteome	peptidase	1.8±2.6%
Bacteroidetes	Sphingobacteriia	ocean	Cytoplasmic	metaproteome	peptidase	0±0.1%
Bacteroidetes	Sphingobacteriia	soil	Cytoplasmic	metaproteome	peptidase	0±0%
Bacteroidetes	Sphingobacteriia	soil	Secretory	metaproteome	peptidase	0±0.1%
Bacteroidetes	Uncl_Bacteroidetes	gut	Cytoplasmic	metaproteome	peptidase	8.3±4.5%
Bacteroidetes	Uncl_Bacteroidetes	gut	Secretory	metaproteome	peptidase	5.3±7.2%
Bacteroidetes	Uncl_Bacteroidetes	ocean	Cytoplasmic	metaproteome	peptidase	1.8±1.3%
Bacteroidetes	Uncl_Bacteroidetes	ocean	Secretory	metaproteome	peptidase	0.4±0.5%
Bacteroidetes	Uncl_Bacteroidetes	soil	Cytoplasmic	metaproteome	peptidase	4.3±1.8%
Bacteroidetes	Uncl_Bacteroidetes	soil	Secretory	metaproteome	peptidase	0.1±0.3%
Proteobacteria	Acidithiobacillia	ocean	Cytoplasmic	metaproteome	peptidase	0±0%
Proteobacteria	Alphaproteobacteria	gut	Cytoplasmic	metaproteome	peptidase	20.9±8%
Proteobacteria	Alphaproteobacteria	gut	Secretory	metaproteome	peptidase	6.2±11%
Proteobacteria	Alphaproteobacteria	ocean	Cytoplasmic	metaproteome	peptidase	19.9±10.2%
Proteobacteria	Alphaproteobacteria	ocean	Secretory	metaproteome	peptidase	6±4%
Proteobacteria	Alphaproteobacteria	soil	Cytoplasmic	metaproteome	peptidase	52.3±10.9%
Proteobacteria	Alphaproteobacteria	soil	Secretory	metaproteome	peptidase	40.1±8.9%
Proteobacteria	Betaproteobacteria	gut	Cytoplasmic	metaproteome	peptidase	7.1±2.7%
Proteobacteria	Betaproteobacteria	gut	Secretory	metaproteome	peptidase	2.1±2%
Proteobacteria	Betaproteobacteria	ocean	Cytoplasmic	metaproteome	peptidase	3.7±3.2%
Proteobacteria	Betaproteobacteria	ocean	Secretory	metaproteome	peptidase	0.6±0.6%
Proteobacteria	Betaproteobacteria	soil	Cytoplasmic	metaproteome	peptidase	3.5±1.7%
Proteobacteria	Betaproteobacteria	soil	Secretory	metaproteome	peptidase	12.5±3.7%
Proteobacteria	Deltaproteobacteria	gut	Cytoplasmic	metaproteome	peptidase	2.9±4.4%
Proteobacteria	Deltaproteobacteria	gut	Secretory	metaproteome	peptidase	1.1±1.9%
Proteobacteria	Deltaproteobacteria	ocean	Cytoplasmic	metaproteome	peptidase	2.3±1.5%
Proteobacteria	Deltaproteobacteria	ocean	Secretory	metaproteome	peptidase	0.3±0.4%
Proteobacteria	Deltaproteobacteria	soil	Cytoplasmic	metaproteome	peptidase	2±1.1%
Proteobacteria	Deltaproteobacteria	soil	Secretory	metaproteome	peptidase	0.2±0.3%
Proteobacteria	Epsilonproteobacteria	ocean	Cytoplasmic	metaproteome	peptidase	0±0%
Proteobacteria	Gammaproteobacteria	gut	Cytoplasmic	metaproteome	peptidase	8.7±5.9%
Proteobacteria	Gammaproteobacteria	gut	Secretory	metaproteome	peptidase	0.8±1.7%
Proteobacteria	Gammaproteobacteria	ocean	Cytoplasmic	metaproteome	peptidase	57.6±11.3%
Proteobacteria	Gammaproteobacteria	ocean	Secretory	metaproteome	peptidase	85.7±7%
Proteobacteria	Gammaproteobacteria	soil	Cytoplasmic	metaproteome	peptidase	13.1±7.5%
Proteobacteria	Gammaproteobacteria	soil	Secretory	metaproteome	peptidase	14.4±4.7%
Proteobacteria	Oligoflexia	gut	Cytoplasmic	metaproteome	peptidase	0.1±0.3%
Proteobacteria	Oligoflexia	gut	Secretory	metaproteome	peptidase	0.1±0.2%
Proteobacteria	Oligoflexia	ocean	Cytoplasmic	metaproteome	peptidase	0±0%
Proteobacteria	Oligoflexia	ocean	Secretory	metaproteome	peptidase	0.1±0.1%
Proteobacteria	Oligoflexia	soil	Cytoplasmic	metaproteome	peptidase	0±0%
Proteobacteria	Oligoflexia	soil	Secretory	metaproteome	peptidase	1.4±0.4%
Proteobacteria	Uncl_Proteobacteria	gut	Cytoplasmic	metaproteome	peptidase	15±9.8%
Proteobacteria	Uncl_Proteobacteria	gut	Secretory	metaproteome	peptidase	0.6±0.8%
Proteobacteria	Uncl_Proteobacteria	ocean	Cytoplasmic	metaproteome	peptidase	13.3±4%
Proteobacteria	Uncl_Proteobacteria	ocean	Secretory	metaproteome	peptidase	4.9±3.6%
Proteobacteria	Uncl_Proteobacteria	soil	Cytoplasmic	metaproteome	peptidase	20.6±3.8%
Proteobacteria	Uncl_Proteobacteria	soil	Secretory	metaproteome	peptidase	22.4±6.1%
Bacteroidetes	Bacteroidia	gut	Cytoplasmic	metatranscriptome	peptidase	87.7±20.2%
Bacteroidetes	Bacteroidia	gut	Secretory	metatranscriptome	peptidase	94.1±14.9%
Bacteroidetes	Bacteroidia	ocean	Cytoplasmic	metatranscriptome	peptidase	0.1±0.1%
Bacteroidetes	Bacteroidia	ocean	Secretory	metatranscriptome	peptidase	1.2±1.8%
Bacteroidetes	Chitinophagia	ocean	Cytoplasmic	metatranscriptome	peptidase	0±0%
Bacteroidetes	Chitinophagia	ocean	Secretory	metatranscriptome	peptidase	0.8±NA%
Bacteroidetes	Chitinophagia	soil	Cytoplasmic	metatranscriptome	peptidase	26.4±30.6%
Bacteroidetes	Chitinophagia	soil	Secretory	metatranscriptome	peptidase	3.4±1.5%
Bacteroidetes	Cytophagia	ocean	Cytoplasmic	metatranscriptome	peptidase	1±2.6%
Bacteroidetes	Cytophagia	ocean	Secretory	metatranscriptome	peptidase	2.1±4.4%
Bacteroidetes	Cytophagia	soil	Cytoplasmic	metatranscriptome	peptidase	6.9±7.3%
Bacteroidetes	Cytophagia	soil	Secretory	metatranscriptome	peptidase	1.5±0.7%
Bacteroidetes	Flavobacteriia	ocean	Cytoplasmic	metatranscriptome	peptidase	4.7±7.4%
Bacteroidetes	Flavobacteriia	ocean	Secretory	metatranscriptome	peptidase	20.6±22.5%
Bacteroidetes	Flavobacteriia	soil	Cytoplasmic	metatranscriptome	peptidase	0.9±0.9%
Bacteroidetes	Saprospiria	ocean	Cytoplasmic	metatranscriptome	peptidase	3.8±13%
Bacteroidetes	Saprospiria	ocean	Secretory	metatranscriptome	peptidase	23.9±27.9%
Bacteroidetes	Saprospiria	soil	Secretory	metatranscriptome	peptidase	2.3±NA%
Bacteroidetes	Sphingobacteriia	ocean	Cytoplasmic	metatranscriptome	peptidase	0±0%
Bacteroidetes	Sphingobacteriia	ocean	Secretory	metatranscriptome	peptidase	0.4±0.2%
Bacteroidetes	Sphingobacteriia	soil	Cytoplasmic	metatranscriptome	peptidase	16.4±18.4%
Bacteroidetes	Sphingobacteriia	soil	Secretory	metatranscriptome	peptidase	31±27.7%
Bacteroidetes	Uncl_Bacteroidetes	gut	Cytoplasmic	metatranscriptome	peptidase	3.5±6%
Bacteroidetes	Uncl_Bacteroidetes	gut	Secretory	metatranscriptome	peptidase	17±21.9%
Bacteroidetes	Uncl_Bacteroidetes	ocean	Cytoplasmic	metatranscriptome	peptidase	4.5±8.7%
Bacteroidetes	Uncl_Bacteroidetes	ocean	Secretory	metatranscriptome	peptidase	9.3±14.8%
Bacteroidetes	Uncl_Bacteroidetes	soil	Cytoplasmic	metatranscriptome	peptidase	22.6±32.3%
Bacteroidetes	Uncl_Bacteroidetes	soil	Secretory	metatranscriptome	peptidase	14.9±11.4%
Proteobacteria	Acidithiobacillia	ocean	Cytoplasmic	metatranscriptome	peptidase	0.2±0.3%
Proteobacteria	Alphaproteobacteria	gut	Cytoplasmic	metatranscriptome	peptidase	24.5±30.4%
Proteobacteria	Alphaproteobacteria	gut	Secretory	metatranscriptome	peptidase	15.2±23.1%
Proteobacteria	Alphaproteobacteria	ocean	Cytoplasmic	metatranscriptome	peptidase	33.9±24.7%
Proteobacteria	Alphaproteobacteria	ocean	Secretory	metatranscriptome	peptidase	19.3±20.8%
Proteobacteria	Alphaproteobacteria	soil	Cytoplasmic	metatranscriptome	peptidase	34.6±33.9%
Proteobacteria	Alphaproteobacteria	soil	Secretory	metatranscriptome	peptidase	44.9±36.3%
Proteobacteria	Betaproteobacteria	gut	Cytoplasmic	metatranscriptome	peptidase	25±28.5%
Proteobacteria	Betaproteobacteria	gut	Secretory	metatranscriptome	peptidase	16.8±22.5%
Proteobacteria	Betaproteobacteria	ocean	Cytoplasmic	metatranscriptome	peptidase	3±7.1%
Proteobacteria	Betaproteobacteria	ocean	Secretory	metatranscriptome	peptidase	11.7±19.8%
Proteobacteria	Betaproteobacteria	soil	Cytoplasmic	metatranscriptome	peptidase	14±18.9%
Proteobacteria	Betaproteobacteria	soil	Secretory	metatranscriptome	peptidase	30.3±33.6%
Proteobacteria	Candidatus Lambdaproteobacteria	ocean	Cytoplasmic	metatranscriptome	peptidase	0.1±0.2%
Proteobacteria	Candidatus Muproteobacteria	ocean	Cytoplasmic	metatranscriptome	peptidase	0.1±0.2%
Proteobacteria	Deltaproteobacteria	gut	Cytoplasmic	metatranscriptome	peptidase	9.2±23.4%
Proteobacteria	Deltaproteobacteria	gut	Secretory	metatranscriptome	peptidase	4±3.1%
Proteobacteria	Deltaproteobacteria	ocean	Cytoplasmic	metatranscriptome	peptidase	3.6±8.1%
Proteobacteria	Deltaproteobacteria	ocean	Secretory	metatranscriptome	peptidase	5.4±8.3%
Proteobacteria	Deltaproteobacteria	soil	Cytoplasmic	metatranscriptome	peptidase	10.7±18.7%
Proteobacteria	Deltaproteobacteria	soil	Secretory	metatranscriptome	peptidase	0.5±0.3%
Proteobacteria	Epsilonproteobacteria	ocean	Cytoplasmic	metatranscriptome	peptidase	0±0.1%
Proteobacteria	Epsilonproteobacteria	ocean	Secretory	metatranscriptome	peptidase	0.2±NA%
Proteobacteria	Gammaproteobacteria	gut	Cytoplasmic	metatranscriptome	peptidase	1.4±2.5%
Proteobacteria	Gammaproteobacteria	gut	Secretory	metatranscriptome	peptidase	2.4±NA%
Proteobacteria	Gammaproteobacteria	ocean	Cytoplasmic	metatranscriptome	peptidase	44.7±26.9%
Proteobacteria	Gammaproteobacteria	ocean	Secretory	metatranscriptome	peptidase	57.2±30.4%
Proteobacteria	Gammaproteobacteria	soil	Cytoplasmic	metatranscriptome	peptidase	36±33.3%
Proteobacteria	Gammaproteobacteria	soil	Secretory	metatranscriptome	peptidase	36.2±30.1%
Proteobacteria	Hydrogenophilalia	ocean	Cytoplasmic	metatranscriptome	peptidase	0±0%
Proteobacteria	Hydrogenophilalia	soil	Cytoplasmic	metatranscriptome	peptidase	0±NA%
Proteobacteria	Oligoflexia	ocean	Cytoplasmic	metatranscriptome	peptidase	2±5.2%
Proteobacteria	Oligoflexia	ocean	Secretory	metatranscriptome	peptidase	4.4±8.7%
Proteobacteria	Oligoflexia	soil	Cytoplasmic	metatranscriptome	peptidase	1.1±NA%
Proteobacteria	Uncl_Proteobacteria	gut	Cytoplasmic	metatranscriptome	peptidase	5.6±6.1%
Proteobacteria	Uncl_Proteobacteria	gut	Secretory	metatranscriptome	peptidase	5.5±7.6%
Proteobacteria	Uncl_Proteobacteria	ocean	Cytoplasmic	metatranscriptome	peptidase	9.4±10.3%
Proteobacteria	Uncl_Proteobacteria	ocean	Secretory	metatranscriptome	peptidase	7±12%
Proteobacteria	Uncl_Proteobacteria	soil	Cytoplasmic	metatranscriptome	peptidase	21.1±21.9%
Proteobacteria	Uncl_Proteobacteria	soil	Secretory	metatranscriptome	peptidase	54.2±42.3%
