# Supplementary material for: Decoupling between the genetic potential and the metabolic regulation and expression in microbial organic matter cleavage across microbiomes
Source: Microbiol Spectr. 2024 Mar 21;12(5):e03036-23. doi: 10.1128/spectrum.03036-23 (PMC11210215; doi:10.1128/spectrum.03036-23)
Supplement: Data Set S7 — Wilcoxon test result for CAZyme/peptidase secretion pathway employment. [file spectrum.03036-23-s0007.xlsx]

## Sheet: pathway.comparison.table
Enzyme	signal_type	omics	group1	group2	p	p.adj	p.signif	method
Peptidase	LIPO(Sec/SPII)	Metagenome	gut	ocean	3.74226e-13	1.4e-11	****	Wilcoxon
Peptidase	LIPO(Sec/SPII)	Metagenome	gut	soil	4.80076e-36	2.2e-34	****	Wilcoxon
Peptidase	LIPO(Sec/SPII)	Metagenome	ocean	soil	4.40104e-42	2.1e-40	****	Wilcoxon
Peptidase	SP(Sec/SPI)	Metagenome	gut	ocean	3.63509e-50	1.7e-48	****	Wilcoxon
Peptidase	SP(Sec/SPI)	Metagenome	gut	soil	0.254699	1	ns	Wilcoxon
Peptidase	SP(Sec/SPI)	Metagenome	ocean	soil	2.01111e-07	5.2e-06	****	Wilcoxon
Peptidase	TAT(Tat/SPI)	Metagenome	gut	ocean	6.70724e-86	3.6e-84	****	Wilcoxon
Peptidase	TAT(Tat/SPI)	Metagenome	gut	soil	2.39588e-83	1.2e-81	****	Wilcoxon
Peptidase	TAT(Tat/SPI)	Metagenome	ocean	soil	1.42694e-72	7.3e-71	****	Wilcoxon
Peptidase	LIPO(Sec/SPII)	Metatranscriptome	gut	ocean	4.73773e-12	1.7e-10	****	Wilcoxon
Peptidase	LIPO(Sec/SPII)	Metatranscriptome	gut	soil	0.223621	1	ns	Wilcoxon
Peptidase	LIPO(Sec/SPII)	Metatranscriptome	ocean	soil	0.232479	1	ns	Wilcoxon
Peptidase	SP(Sec/SPI)	Metatranscriptome	gut	ocean	8.32921e-06	0.00017	****	Wilcoxon
Peptidase	SP(Sec/SPI)	Metatranscriptome	gut	soil	0.743585	1	ns	Wilcoxon
Peptidase	SP(Sec/SPI)	Metatranscriptome	ocean	soil	0.0672499	0.81	ns	Wilcoxon
Peptidase	TAT(Tat/SPI)	Metatranscriptome	gut	ocean	1.30396e-09	4.4e-08	****	Wilcoxon
Peptidase	TAT(Tat/SPI)	Metatranscriptome	gut	soil	8.75757e-05	0.0017	****	Wilcoxon
Peptidase	TAT(Tat/SPI)	Metatranscriptome	ocean	soil	0.500475	1	ns	Wilcoxon
Peptidase	LIPO(Sec/SPII)	Metaproteome	gut	ocean	0.00210549	0.032	**	Wilcoxon
Peptidase	LIPO(Sec/SPII)	Metaproteome	gut	soil	6.75874e-08	2e-06	****	Wilcoxon
Peptidase	LIPO(Sec/SPII)	Metaproteome	ocean	soil	1.55726e-15	6.5e-14	****	Wilcoxon
Peptidase	SP(Sec/SPI)	Metaproteome	gut	ocean	0.559764	1	ns	Wilcoxon
Peptidase	SP(Sec/SPI)	Metaproteome	gut	soil	2.75375e-08	8.5e-07	****	Wilcoxon
Peptidase	SP(Sec/SPI)	Metaproteome	ocean	soil	3.53717e-15	1.5e-13	****	Wilcoxon
Peptidase	TAT(Tat/SPI)	Metaproteome	gut	ocean	0.00485706	0.068	**	Wilcoxon
Peptidase	TAT(Tat/SPI)	Metaproteome	gut	soil	5.02314e-08	1.5e-06	****	Wilcoxon
Peptidase	TAT(Tat/SPI)	Metaproteome	ocean	soil	1.31974e-15	5.7e-14	****	Wilcoxon
CAZyme	LIPO(Sec/SPII)	Metagenome	gut	ocean	0.0895116	0.98	ns	Wilcoxon
CAZyme	LIPO(Sec/SPII)	Metagenome	gut	soil	2.28659e-07	5.7e-06	****	Wilcoxon
CAZyme	LIPO(Sec/SPII)	Metagenome	ocean	soil	1.05525e-08	3.5e-07	****	Wilcoxon
CAZyme	SP(Sec/SPI)	Metagenome	gut	ocean	1.84881e-57	9.1e-56	****	Wilcoxon
CAZyme	SP(Sec/SPI)	Metagenome	gut	soil	0.779051	1	ns	Wilcoxon
CAZyme	SP(Sec/SPI)	Metagenome	ocean	soil	9.83165e-05	0.0018	****	Wilcoxon
CAZyme	TAT(Tat/SPI)	Metagenome	gut	ocean	2.62083e-104	1.4e-102	****	Wilcoxon
CAZyme	TAT(Tat/SPI)	Metagenome	gut	soil	2.54206e-60	1.3e-58	****	Wilcoxon
CAZyme	TAT(Tat/SPI)	Metagenome	ocean	soil	1.87977e-40	8.6e-39	****	Wilcoxon
CAZyme	LIPO(Sec/SPII)	Metatranscriptome	gut	ocean	0.152954	1	ns	Wilcoxon
CAZyme	LIPO(Sec/SPII)	Metatranscriptome	gut	soil	0.0354502	0.46	*	Wilcoxon
CAZyme	LIPO(Sec/SPII)	Metatranscriptome	ocean	soil	0.111683	1	ns	Wilcoxon
CAZyme	SP(Sec/SPI)	Metatranscriptome	gut	ocean	2.52721e-12	9.4e-11	****	Wilcoxon
CAZyme	SP(Sec/SPI)	Metatranscriptome	gut	soil	1.64502e-06	3.8e-05	****	Wilcoxon
CAZyme	SP(Sec/SPI)	Metatranscriptome	ocean	soil	2.50722e-11	8.8e-10	****	Wilcoxon
CAZyme	TAT(Tat/SPI)	Metatranscriptome	gut	ocean	1.06573e-21	4.7e-20	****	Wilcoxon
CAZyme	TAT(Tat/SPI)	Metatranscriptome	gut	soil	1.60043e-06	3.8e-05	****	Wilcoxon
CAZyme	TAT(Tat/SPI)	Metatranscriptome	ocean	soil	0.520385	1	ns	Wilcoxon
CAZyme	LIPO(Sec/SPII)	Metaproteome	gut	ocean	0.000622182	0.01	***	Wilcoxon
CAZyme	LIPO(Sec/SPII)	Metaproteome	gut	soil	3.67009e-06	8.1e-05	****	Wilcoxon
CAZyme	LIPO(Sec/SPII)	Metaproteome	ocean	soil	4.89698e-15	2e-13	****	Wilcoxon
CAZyme	SP(Sec/SPI)	Metaproteome	gut	ocean	1.16222e-05	0.00023	****	Wilcoxon
CAZyme	SP(Sec/SPI)	Metaproteome	gut	soil	1.04916e-07	2.8e-06	****	Wilcoxon
CAZyme	SP(Sec/SPI)	Metaproteome	ocean	soil	6.83946e-08	2e-06	****	Wilcoxon
CAZyme	TAT(Tat/SPI)	Metaproteome	gut	ocean	0.000100894	0.0018	***	Wilcoxon
CAZyme	TAT(Tat/SPI)	Metaproteome	gut	soil	2.55007e-08	8.2e-07	****	Wilcoxon
CAZyme	TAT(Tat/SPI)	Metaproteome	ocean	soil	1.34251e-13	5.2e-12	****	Wilcoxon
